# Supplementary material for: Tandem Mass Tag labelling quantitative acetylome analysis of differentially modified proteins during mycoparasitism of Clonostachys chloroleuca 67–1
Source: Sci Rep. 2021 Nov 17;11:22383. doi: 10.1038/s41598-021-01956-2 (PMC8599485; doi:10.1038/s41598-021-01956-2)
Supplement: Supplementary file 4 — Supplementary Information 4. [file 41598_2021_1956_MOESM4_ESM.xlsx]

## Sheet: Sheet1
Table S3. Differentially Modified Kac Proteins and Sites Identified in the C. rosea 67-1 Acetylome
protein accession	position	T/CK ratio	regulation type	T/CK p-value	protein description	score	charge	mass error [ppm]
NODE_301_68	104	3.301	Up	0.0163622	uncharacterized protein	43.897	2	0.84023
NODE_1095_38	133	2.822	Up	0.0043822	hypothetical protein	51.643	5	0.20831
NODE_1095_38	78	2.762	Up	0.0073247	hypothetical protein	63.419	3	-0.39018
NODE_682_12	46	2.511	Up	0.0089804	uncharacterized protein	77.062	2	-2.7375
NODE_1038_11	64	2.342	Up	0.0039049	hypothetical protein	64.121	3	0.40827
NODE_163_20	332	2.292	Up	0.0061984	Isocitrate lyase	60.019	2	1.4295
NODE_181_135	226	2.278	Up	0.0021019	predicted protein	55.531	2	-0.86259
NODE_1215_1	843	2.148	Up	0.0044203	NRPS-like enzyme, putative	42.314	3	-1.3581
NODE_140_5	80	2.047	Up	0.0093031	hypothetical protein	93.325	2	-0.40912
NODE_1038_11	108	2.014	Up	0.0016986	hypothetical protein	59.265	3	0.87368
NODE_905_2	82	1.991	Up	0.0086823	uncharacterized protein	51.31	3	-1.9394
NODE_111_15	154	1.983	Up	0.00085955	putative transesterase protein	46.892	3	0.53349
NODE_1527_13	233	1.968	Up	0.0110585	formyl transferase	46.68	3	3.4324
NODE_552_5	268	1.925	Up	0.0003185	hypothetical protein	42.947	4	0.3432
NODE_120_33	123	1.89	Up	0.00180402	uricase	62.617	5	0.31535
NODE_275_8	116	1.835	Up	0.0174556	actin-like protein 2	47.712	2	-0.15591
NODE_439_22	235	1.835	Up	0.0090375	vacuolar serine protease	52.898	4	-3.0936
NODE_730_1	141	1.816	Up	0.0135616	guanine nucleotide-binding protein	51.066	2	0.23321
NODE_214_12	38	1.814	Up	0.00141668	hypothetical protein FOXB_09165	62.088	2	0.69322
NODE_33_11	339	1.803	Up	0.0025752	proteinase T-like protein	55.453	3	-0.55284
NODE_189_5	421	1.802	Up	0.020377	AGC/NDR/NDR protein kinase	45.876	4	2.9388
NODE_185_13	613	1.799	Up	0.043144	hypothetical protein	45.68	3	0.37147
NODE_1035_9	168	1.791	Up	0.0122836	predicted protein	51.286	2	-0.76582
NODE_301_68	100	1.767	Up	0.0033412	uncharacterized protein	56.087	3	-1.767
NODE_171_30	564	1.764	Up	0.0104838	glycoside hydrolase family 38	55.755	3	0.49157
NODE_1531_23	103	1.762	Up	0.0183761	arf gtpase-activating protein	52.247	2	-1.0136
NODE_120_33	204	1.753	Up	0.00034371	uricase	54.982	2	-0.81632
NODE_415_1	264	1.751	Up	0.002745	hypothetical protein	78.964	3	-2.1424
NODE_246_50	432	1.746	Up	0.000160766	predicted protein	47.302	3	-2.8837
NODE_1026_56	126	1.738	Up	0.042457	nadp-dependent alcohol dehydrogenase	53.775	3	0.15869
NODE_1506_2	218	1.731	Up	0.0113193	putative cytochrome p450	85.29	3	0.38135
NODE_331_36	593	1.725	Up	0.0182413	hypothetical protein	41.242	2	0.60912
NODE_987_8	117	1.722	Up	0.0129569	hypothetical protein	51.445	2	-0.32746
NODE_82_20	360	1.714	Up	0.0049839	Inorganic pyrophosphatase	66.267	2	-2.0728
NODE_177_24	53	1.71	Up	6.4016e-05	hypothetical protein	46.462	2	-1.4539
NODE_441_27	418	1.708	Up	0.032043	predicted protein	57.973	3	-1.1678
NODE_558_12	630	1.702	Up	0.0158448	hypothetical protein	45.28	2	2.117
NODE_85_3	419	1.689	Up	0.021242	hypothetical protein	54.402	3	0.29447
NODE_650_20	44	1.68	Up	0.0036247	uncharacterized protein	44.511	2	-0.84099
NODE_83_45	184	1.679	Up	0.00147724	hypothetical protein	56.404	3	1.4635
NODE_241_4	189	1.675	Up	0.00148457	hypothetical protein	48.568	3	0.56176
NODE_241_4	169	1.671	Up	0.00048009	hypothetical protein	48.711	3	-1.7321
NODE_100_5	147	1.665	Up	0.026879	hypothetical protein	93.649	3	-1.8548
NODE_197_12	83	1.661	Up	0.00169575	predicted protein	77.662	2	-0.99366
NODE_779_1	4	1.633	Up	0.0032415	Glyceraldehyde-3-phosphate dehydrogenase	55.839	3	-0.068314
NODE_279_6	78	1.618	Up	0.0089369	hypothetical protein	74.611	3	0.0066968
NODE_332_26	37	1.618	Up	0.00030467	translation elongation factor EF-1	74.141	3	0.52667
NODE_406_4	102	1.613	Up	0.029297	Triosephosphate isomerase	44.252	3	-0.38863
NODE_16_17	123	1.605	Up	0.0162755	probable transaldolase	68.224	2	-1.1876
NODE_608_12	207	1.605	Up	0.00038415	adenosylhomocysteinase	96.668	3	-0.97608
NODE_82_12	124	1.605	Up	0.00087819	calreticulin	50.354	3	0.43441
NODE_340_3	101	1.604	Up	0.009238	predicted protein	80.102	2	1.3789
NODE_522_3	138	1.598	Up	0.0034406	peptide chain release factor, subunit 1	41.242	3	-0.422
NODE_476_7	182	1.595	Up	0.00106474	predicted protein	67.385	2	1.9703
NODE_301_68	137	1.594	Up	0.0109235	uncharacterized protein	68.676	4	-1.7146
NODE_163_20	322	1.591	Up	0.00127577	Isocitrate lyase	72.891	2	-0.81256
NODE_1506_2	350	1.59	Up	0.0033247	putative cytochrome p450 protein	49.076	4	0.60431
NODE_67_37	746	1.588	Up	0.0021413	catalase/peroxidase	40.767	2	-0.052078
NODE_84_8	246	1.577	Up	7.6636e-05	putative aldehyde dehydrogenase protein	64.103	3	-1.6003
NODE_281_18	145	1.572	Up	0.048899	hypothetical protein	46.88	2	-1.8423
NODE_747_21	267	1.566	Up	0.0195242	26S proteasome regulatory subunit RPN5	74.92	3	-1.1216
NODE_98_44	42	1.566	Up	0.0046966	cytochrome c oxidase subunit 6b	53.3	4	-0.51614
NODE_219_24	841	1.564	Up	0.00067549	hypothetical protein	99.283	2	0.18094
NODE_1293_68	972	1.56	Up	0.0140778	glucose-6-phosphate isomerase	89.189	3	-0.51871
NODE_926_2	347	1.56	Up	0.021639	putative flavin-binding monooxygenase-like protein	47.037	3	0.0047377
NODE_1758_1	124	1.559	Up	0.0031217	chitinase	47.227	3	-0.035072
NODE_2615_73	512	1.554	Up	0.0056199	hypothetical protein FOXB_09893	128.88	2	-0.31325
NODE_38_72	316	1.554	Up	0.00067535	beta-tubulin	48.513	2	-3.1608
NODE_177_24	59	1.545	Up	0.00065694	hypothetical protein NECHADRAFT_34244 [Nectria haematococca mpVI 77-13-4]	76.326	3	0.97842
NODE_171_23	35	1.535	Up	0.024595	hypothetical protein	44.625	4	-0.38336
NODE_329_8	262	1.533	Up	0.0039836	"glucose dehydrogenase, putative [Talaromyces stipitatus ATCC 10500]"	75.229	3	1.052
NODE_238_34	111	1.528	Up	0.0026805	40S ribosomal protein S18	97.965	2	-0.24733
NODE_643_13	130	1.524	Up	0.0182446	putative aldehyde dehydrogenase protein	42.317	3	-1.2621
NODE_1955_24	347	1.52	Up	0.032682	6-phosphogluconate dehydrogenase, decarboxylating 2	46.334	2	-0.31366
NODE_132_21	427	1.516	Up	0.0035389	predicted protein	108.56	2	-0.59535
NODE_270_5	211	1.516	Up	0.00135677	probable mitochondrial precursor protein import receptor tom70	44.318	3	0.78493
NODE_606_20	113	1.514	Up	0.0111015	probable 60S large subunit ribosomal protein	79.474	4	-0.6562
NODE_405_31	279	1.513	Up	0.0066222	norsolorinic acid reductase	51.066	2	1.2022
NODE_173_6		1.509	Up	0.00065681	sterigmatocystin 8-o-methyltransferase	46.796	3	0.17835
NODE_241_89	404	1.503	Up	0.024521	oligopeptide transporter	80.706	2	0.30946
NODE_230_9	350	0.659	Down	0.0108565	Flap endonuclease 1	40.496	2	2.2378
NODE_163_31	469	0.655	Down	0.022442	hypothetical protein	45.28	3	-2.0919
NODE_441_10	19	0.654	Down	0.0031772	histone H3	127.93	3	1.5382
NODE_53_14	338	0.652	Down	0.010715	hypothetical protein	55.261	3	-0.47995
NODE_441_11	9	0.649	Down	0.0099591	hypothetical protein	134.61	2	-0.29721
NODE_441_10	10	0.648	Down	0.0071392	histone H3	105.46	3	-1.1772
NODE_944_26	564	0.647	Down	0.0080406	predicted protein	69.721	3	-0.73965
NODE_2303_101	106	0.631	Down	0.0044415	hypothetical protein	40.724	3	-0.21765
NODE_340_3	652	0.621	Down	0.000199765	predicted protein	41.911	4	1.842
NODE_340_3	279	0.613	Down	0.000143636	predicted protein	67.997	3	-2.1058
NODE_441_11	6	0.607	Down	0.0073396	hypothetical protein	134.61	2	-0.29721
NODE_37_57	44	0.6	Down	0.00075743	GNAT family acetyltransferase, putative [Beauveria bassiana ARSEF 2860]"	81.709	3	-0.12347
NODE_441_10	28	0.6	Down	0.0022981	histone H3	98.407	3	-1.4397
NODE_1038_11	69	0.599	Down	0.0133628	hypothetical protein	90.601	2	-1.0245
NODE_132_29	551	0.59	Down	0.00095673	hypothetical protein	108.14	3	1.1449
NODE_496_12	372	0.588	Down	0.029019	hypothetical protein	40.986	3	-0.40752
NODE_441_10	37	0.587	Down	0.0052834	histone H3	91.789	3	1.7373
NODE_23_10	20	0.58	Down	0.0053173	dihydrolipoyl dehydrogenase	87.476	3	-0.55791
NODE_2951_8	5	0.572	Down	0.0056445	histone 2A variant	86.803	3	-0.78215
NODE_163_20	197	0.57	Down	0.000102833		73.834	4	-1.5124
NODE_733_10	172	0.567	Down	0.0021551	fatty acid synthase subunit alpha	73.885	3	-0.44135
NODE_105_15	20	0.558	Down	0.00044333	hypothetical protein	120.23	3	-0.73429
NODE_2951_8	7	0.551	Down	0.0024828	histone 2A variant	98.543	4	0.32809
NODE_604_21	214	0.549	Down	0.0030015	alcohol oxidase	49.448	2	0.88087
NODE_516_6	125	0.546	Down	0.0114629	RSC complex subunit Rsc7	57.149	2	-0.649
NODE_2951_8	12	0.54	Down	0.0020765	histone 2A variant	122.64	3	1.1311
NODE_2_65	1022	0.539	Down	0.00172231	dihydrolipoamide succinyltransferase	83.948	2	-2.1038
NODE_115_3	1896	0.538	Down	0.0166629	predicted protein	49.298	3	-2.8442
NODE_195_40	19	0.535	Down	0.0097804	hypothetical protein	67.334	3	0.77168
NODE_121_9	177	0.533	Down	0.022081	uncharacterized protein	77.597	2	0.71146
NODE_604_21	66	0.533	Down	0.00095721	alcohol oxidase	47.639	4	1.1185
NODE_2951_8	17	0.532	Down	0.00165938	histone 2A variant	122.64	3	2.6401
NODE_83_19	323	0.525	Down	0.011222	predicted protein	77.732	3	3.1275
NODE_105_15	14	0.504	Down	0.0006424	hypothetical protein	120.23	3	-0.73429
NODE_17_28	894	0.49	Down	0.027958	uncharacterized protein	51.469	4	3.343
NODE_604_21	272	0.445	Down	0.00032454	alcohol oxidase	46.352	2	-0.8386
NODE_438_4	33	0.429	Down	0.00133511	killer toxin subunits alpha/beta	40.625	4	2.9468
NODE_604_21	588	0.423	Down	0.00011849	alcohol oxidase	43.297	3	0.7689
NODE_233_32	248	0.389	Down	0.0048025	Nitrile-specifier protein 5	45.099	4	2.2803
NODE_230_16	8	0.38	Down	0.000116884	uncharacterized protein	53.756	2	-1.1347
NODE_120_36	251	0.362	Down	0.000122148	probable NDE1-mitochondrial cytosolically directed NADH dehydrogenase	50.305	3	-2.055
NODE_256_2	43	0.357	Down	0.00155936	histone acetyltransferase GCN5	56.514	3	-0.28171
NODE_105_15	9	0.327	Down	0.00040183	hypothetical protein	120.23	3	-0.29091
NODE_398_13	179	0.326	Down	0.0012764	uncharacterized protein	82.651	4	0.16776
NODE_23_10	306	0.281	Down	0.000120553	dihydrolipoyl dehydrogenase	95.264	2	-1.3489
NODE_2812_69	171	0.258	Down	0.00046208	hypothetical protein	42.958	3	-0.24481
