# Supplementary material for: Tandem Mass Tag labelling quantitative acetylome analysis of differentially modified proteins during mycoparasitism of Clonostachys chloroleuca 67–1
Source: Sci Rep. 2021 Nov 17;11:22383. doi: 10.1038/s41598-021-01956-2 (PMC8599485; doi:10.1038/s41598-021-01956-2)
Supplement: Supplementary file 5 — Supplementary Information 5. [file 41598_2021_1956_MOESM5_ESM.xlsx]

## Sheet: Table S4
Table S4. GO Functional Distribution of Identified Differentially Regulated Kac Proteins in C. rosea 67-1
category	protein accession	position	ratio	regulation type	p-value	protein description	localization probability	PEP	score	modified sequence	charge	mass error [ppm]	MS/MS count
metabolic process	NODE_1758_1	124	1.559	Up	0.0031217	chitinase [Fusarium verticillioides 7600]	1	0.00139903	47.227	TAFAK(1)SSVDLVR	3	-0.035072	2
	NODE_926_2	347	1.56	Up	0.021639	putative flavin-binding monooxygenase-like protein [Eutypa lata UCREL1]	1	0.000162935	47.037	HVPATK(1)FLPEGIEK	3	0.0047377	1
	NODE_1026_56	126	1.738	Up	0.042457	nadp-dependent alcohol dehydrogenase [Colletotrichum orbiculare MAFF 240422]	1	0.00454885	53.775	AHGCGPGK(1)R	3	0.15869	1
	NODE_140_5	80	2.047	Up	0.0093031	hypothetical protein PFICI_13749 [Pestalotiopsis fici W106-1]	1	0.00239957	93.325	K(1)SSCTGDR	2	-0.40912	1		c
	NODE_83_45	184	1.679	Up	0.00147724	hypothetical protein TRIVIDRAFT_45675 [Trichoderma virens Gv29-8]	1	0.0024653	56.404	IEWTLK(1)HGEK	3	1.4635	1
	NODE_171_23	35	1.535	Up	0.024595	hypothetical protein NECHADRAFT_60116 [Nectria haematococca mpVI 77-13-4]	1	3.13391e-13	44.625	GTQCAK(1)LVSGHGFSHLSAGDLLR	4	-0.38336	1
	NODE_332_26	37	1.618	Up	0.00030467	translation elongation factor EF-1 [Colletotrichum graminicola M1.001]	1	2.01415e-13	74.141	STTTGHLIYQCGGIDK(1)R	3	0.52667	5
	NODE_779_1	4	1.633	Up	0.0032415	Glyceraldehyde-3-phosphate dehydrogenase [Pestalotiopsis fici W106-1]	1	0.000524773	55.839	TVK(1)VGINGFGR	3	-0.068314	1
	NODE_415_1	264	1.751	Up	0.002745	hypothetical protein TRIATDRAFT_300107 [Trichoderma atroviride IMI 206040]	1	1.86522e-05	78.964	DVCDNHDK(1)TYYPR	3	-2.1424	2
	NODE_171_30	564	1.764	Up	0.0104838	glycoside hydrolase family 38 [Nectria haematococca mpVI 77-13-4]	1	1.14852e-08	55.755	GDGGGGPTWEHFEK(1)LR	3	0.49157	1
	NODE_279_6	78	1.618	Up	0.0089369	hypothetical protein CGLO_04459 [Colletotrichum gloeosporioides Cg-14]	1	0.000490765	74.611	EFHENTTAK(1)ER	3	0.0066968	1
	NODE_1293_68	972	1.56	Up	0.0140778	glucose-6-phosphate isomerase [Metarhizium anisopliae ARSEF 23]	1	9.82334e-08	89.189	FLSGAHAMDK(1)HFR	3	-0.51871	3
	NODE_643_13	130	1.524	Up	0.0182446	putative aldehyde dehydrogenase protein [Eutypa lata UCREL1]	0.800143	0.00504174	42.317	LK(0.2)EEK(0.8)IIDDEDR	3	-1.2621	1
	NODE_476_7	182	1.595	Up	0.00106474	predicted protein [Trichoderma reesei QM6a]	1	9.06323e-05	67.385	SAYVGPGK(1)TLK	2	1.9703	2
	NODE_238_34	111	1.528	Up	0.0026805	40S ribosomal protein S18 [Zymoseptoria tritici IPO323]	1	1.89035e-05	97.965	GQHTK(1)TTGR	2	-0.24733	3
	NODE_163_20	322	1.591	Up	0.00127577	Isocitrate lyase [Fusarium oxysporum f. sp. cubense race 1]	1	0.000194803	72.891	AQAK(1)SDYLSGAK	2	-0.81256	1
	NODE_163_20	332	2.292	Up	0.0061984	Isocitrate lyase [Fusarium oxysporum f. sp. cubense race 1]	1	0.0137809	60.019	GK(1)SNTEAR	2	1.4295	1
	NODE_85_3	419	1.689	Up	0.021242	hypothetical protein TRIVIDRAFT_86235 [Trichoderma virens Gv29-8]	1	3.47609e-08	54.402	YDTVVGDGDCGIGLK(1)R	3	0.29447	1
	NODE_340_3	101	1.604	Up	0.009238	predicted protein [Nectria haematococca mpVI 77-13-4]	1	0.000205001	80.102	TLLDIVK(1)GK	2	1.3789	1
	NODE_406_4	102	1.613	Up	0.029297	Triosephosphate isomerase [Ophiocordyceps sinensis CO18]	1	0.000139203	44.252	TILGESDEVVSTK(1)TK	3	-0.38863	1
	NODE_67_37	746	1.588	Up	0.0021413	catalase/peroxidase HPI [Pseudogymnoascus destructans 20631-21]	1	0.00871668	40.767	SGGTVK(1)YTATR	2	-0.052078	1
	NODE_189_5	421	1.802	Up	0.020377	AGC/NDR/NDR protein kinase [Fusarium oxysporum FOSC 3-a]	1	1.49364e-08	45.876	LHDNNYYQQLLQGK(1)SNRPR	4	2.9388	1
	NODE_439_22	235	1.835	Up	0.0090375	vacuolar serine protease [Trichoderma atroviride]	1	1.09569e-22	52.898	TIPAGDADEDGNGHGTHCSGTIAGK(1)K	4	-3.0936	1
	NODE_606_20	113	1.514	Up	0.0111015	probable 60S large subunit ribosomal protein [Fusarium fujikuroi IMI 58289]	1	0.000300203	79.474	AVHEK(1)HPQK	4	-0.6562	3
	NODE_522_3	138	1.598	Up	0.0034406	"peptide chain release factor, subunit 1 [Trichoderma reesei QM6a]"	1	0.00343654	41.242	EIVHK(1)FSVDLPK	3	-0.422	1
	NODE_33_11	339	1.803	Up	0.0025752	proteinase T-like protein [Trichoderma reesei QM6a]	1	4.67093e-13	55.453	LK(1)DLATPDILTGIPSDTTNK	3	-0.55284	1
	NODE_1506_2	218	1.731	Up	0.0113193	putative cytochrome p450 protein [Eutypa lata UCREL1]	1	3.93218e-05	85.29	AK(1)AEAHHQR	3	0.38135	1
	NODE_132_21	427	1.516	Up	0.0035389	predicted protein [Trichoderma reesei QM6a]	1	6.7674e-10	108.56	GIDAIDK(1)AFLK	2	-0.59535	1
	NODE_120_33	204	1.753	Up	0.00034371	uricase [Metarhizium acridum CQMa 102]	1	0.0206191	54.982	ASVGK(1)FDK	2	-0.81632	2
	NODE_558_12	630	1.702	Up	0.0158448	hypothetical protein FG01391.1 [Fusarium graminearum PH-1]	1	0.00190935	45.28	EYK(1)TDCVTGQPR	2	2.117	1
	NODE_84_8	246	1.577	Up	7.6636e-05	putative aldehyde dehydrogenase protein [Eutypa lata UCREL1]	1	1.12359e-05	64.103	IMAACAGTLK(1)R	3	-1.6003	2
	NODE_82_20	360	1.714	Up	0.0049839	Inorganic pyrophosphatase [Fusarium oxysporum f. sp. cubense race 1]	1	0.000698638	66.267	NK(1)DYALDVVR	2	-2.0728	1
	NODE_329_8	262	1.533	Up	0.0039836	"glucose dehydrogenase, putative [Talaromyces stipitatus ATCC 10500]"	1	0.000395114	75.229	SGIGHADVLK(1)R	3	1.052	1
	NODE_120_33	123	1.89	Up	0.00180402	uricase [Metarhizium acridum CQMa 102]	0.999883	3.36557e-21	62.617	MTIDGKPHPHSFVK(1)NAGETR	5	0.31535	2
	NODE_1527_13	233	1.968	Up	0.0110585	formyl transferase [Colletotrichum fioriniae PJ7]	1	0.000181378	46.68	AFNVNDHTAK(1)EISR	3	3.4324	1
	NODE_16_17	123	1.605	Up	0.0162755	probable transaldolase [Claviceps purpurea 20.1]	1	0.00475294	68.224	LLVEFGK(1)K	2	-1.1876	2
	NODE_331_36	593	1.725	Up	0.0182413	hypothetical protein TRIVIDRAFT_87974 [Trichoderma virens Gv29-8]	1	0.0109814	41.242	K(1)FEFTPEGISK	2	0.60912	1
	NODE_1215_1	843	2.148	Up	0.0044203	"NRPS-like enzyme, putative [Byssochlamys spectabilis No. 5]"	1	0.000446043	42.314	AK(1)YICESLLQTHATR	3	-1.3581	1
	NODE_1955_24	347	1.52	Up	0.032682	"6-phosphogluconate dehydrogenase, decarboxylating 2 [Fusarium oxysporum f. sp. cubense race 4]"	1	0.0300556	46.334	SAK(1)FEGDR	2	-0.31366	1
	NODE_441_27	418	1.708	Up	0.032043	predicted protein [Nectria haematococca mpVI 77-13-4]	1	4.51984e-08	57.973	AK(1)SGFTVTPGSEQIR	3	-1.1678	2
	NODE_1506_2	350	1.59	Up	0.0033247	putative cytochrome p450 protein [Eutypa lata UCREL1]	1	1.51885e-13	49.076	WRPVGAGGVPHATK(1)VEAVYEGYR	4	0.60431	1
	NODE_241_4	189	1.675	Up	0.00148457	hypothetical protein NECHADRAFT_97732 [Nectria haematococca mpVI 77-13-4]	1	0.00117913	48.568	MMGVK(1)LHPSPEK	3	0.56176	1
	NODE_281_18	145	1.572	Up	0.048899	hypothetical protein TRIATDRAFT_297491 [Trichoderma atroviride IMI 206040]	1	0.00239852	46.88	VFEGVPPPYDK(1)K	2	-1.8423	1
	NODE_241_4	169	1.671	Up	0.00048009	hypothetical protein NECHADRAFT_97732 [Nectria haematococca mpVI 77-13-4]	1	1.13939e-05	48.711	K(1)ELFPDRGDLHEIPVR	3	-1.7321	2
	NODE_608_12	207	1.605	Up	0.00038415	adenosylhomocysteinase [Colletotrichum fioriniae PJ7]	1	9.72779e-06	96.668	ESLIDGIK(1)R	3	-0.97608	4
	NODE_340_3	279	0.613	Down	0.000143636	predicted protein [Nectria haematococca mpVI 77-13-4]	1	6.37701e-06	67.997	SGHLK(1)PDCFADK	3	-2.1058	1
	NODE_438_4	33	0.429	Down	0.00133511	killer toxin subunits alpha/beta [Verticillium dahliae VdLs.17]	1	4.36107e-15	40.625	K(1)SSNPCPVACSADIGPAGWTHYHDTER	4	2.9468	1
	NODE_23_10	306	0.281	Down	0.000120553	dihydrolipoyl dehydrogenase [Beauveria bassiana ARSEF 2860]	1	2.92444e-07	95.264	AK(1)TNLDTDGLVK	2	-1.3489	1
	NODE_2812_69	171	0.258	Down	0.00046208	hypothetical protein FOQG_19302 [Fusarium oxysporum f. sp. raphani 54005]	1	0.000248627	42.958	QPPNK(1)TELVQTQILR	3	-0.24481	1
	NODE_53_14	338	0.652	Down	0.010715	hypothetical protein TRIATDRAFT_298634 [Trichoderma atroviride IMI 206040]	1	0.000347102	55.261	STNDPIAGLK(1)QK	3	-0.47995	2
	NODE_441_11	9	0.649	Down	0.0099591	hypothetical protein [Podospora anserina S mat+]	1	1.76339e-32	134.61	GK(1)GGK(1)GLGK(1)GGAK(1)R	2	-0.29721	132
	NODE_23_10	20	0.58	Down	0.0053173	dihydrolipoyl dehydrogenase [Beauveria bassiana ARSEF 2860]	1	0.000580284	87.476	GIEFLFK(1)K	3	-0.55791	3
	NODE_441_11	6	0.607	Down	0.0073396	hypothetical protein [Podospora anserina S mat+]	1	1.76339e-32	134.61	GK(1)GGK(1)GLGK(1)GGAK(1)R	2	-0.29721	89
	NODE_340_3	652	0.621	Down	0.000199765	predicted protein [Nectria haematococca mpVI 77-13-4]	1	6.39883e-12	41.911	GFPNHFK(1)SDSIYAHYPMVTPDENR	4	1.842	1
	NODE_604_21	588	0.423	Down	0.00011849	alcohol oxidase [Colletotrichum orbiculare MAFF 240422]	1	0.00718288	43.297	LNVHGVK(1)GLK	3	0.7689	1
	NODE_604_21	272	0.445	Down	0.00032454	alcohol oxidase [Colletotrichum orbiculare MAFF 240422]	1	0.00762335	46.352	SGVGDPAK(1)LR	2	-0.8386	1
	NODE_2_65	1022	0.539	Down	0.00172231	dihydrolipoamide succinyltransferase [Colletotrichum orbiculare MAFF 240422]	1	0.0013645	83.948	TIADLGK(1)K	2	-2.1038	1
	NODE_195_40	19	0.535	Down	0.0097804	hypothetical protein TRIVIDRAFT_173105 [Trichoderma virens Gv29-8]	0.968262	0.00334422	67.334	SDTSLK(0.968)K(0.032)PK	3	0.77168	2
	NODE_230_9	350	0.659	Down	0.0108565	Flap endonuclease 1 [Fusarium oxysporum f. sp. cubense race 4]	1	0.0161096	40.496	LEGFFK(1)PLPK	2	2.2378	1
	NODE_83_19	323	0.525	Down	0.011222	predicted protein [Nectria haematococca mpVI 77-13-4]	1	0.00018732	77.732	LLIQTCHK(1)R	3	3.1275	1
	NODE_163_20	197	0.57	Down	0.000102833	Isocitrate lyase [Fusarium oxysporum f. sp. cubense race 1]	1	5.09416e-11	73.834	GAAGIHIEDQAPGTK(1)K	4	-1.5124	2
	NODE_604_21	214	0.549	Down	0.0030015	alcohol oxidase [Colletotrichum orbiculare MAFF 240422]	1	0.00253159	49.448	VDK(1)VIIENGR	2	0.88087	1
	NODE_604_21	66	0.533	Down	0.00095721	alcohol oxidase [Colletotrichum orbiculare MAFF 240422]	1	0.000517463	47.639	LDSK(1)TATFYESRPSK	4	1.1185	1
	NODE_115_3	1896	0.538	Down	0.0166629	predicted protein [Nectria haematococca mpVI 77-13-4]	1	3.4394e-06	49.298	GGVLEPDGIIGIK(1)YR	3	-2.8442	1
	NODE_733_10	172	0.567	Down	0.0021551	fatty acid synthase subunit alpha [Beauveria bassiana ARSEF 2860]	1	0.000744928	73.885	AIK(1)DLVGGK	3	-0.44135	2
	NODE_120_36	251	0.362	Down	0.000122148	probable NDE1-mitochondrial cytosolically directed NADH dehydrogenase [Claviceps purpurea 20.1]	1	3.67728e-05	50.305	ENSCFLK(1)EIDDAQR	3	-2.055	1
	NODE_132_29	551	0.59	Down	0.00095673	hypothetical protein TRIATDRAFT_141248 [Trichoderma atroviride IMI 206040]	1	5.86997e-22	108.14	NVLK(1)LSHGEYVSPER	3	1.1449	10
single-organism process	NODE_926_2	347	1.56	Up	0.021639	putative flavin-binding monooxygenase-like protein [Eutypa lata UCREL1]	1	0.000162935	47.037	HVPATK(1)FLPEGIEK	3	0.0047377	1
	NODE_1026_56	126	1.738	Up	0.042457	nadp-dependent alcohol dehydrogenase [Colletotrichum orbiculare MAFF 240422]	1	0.00454885	53.775	AHGCGPGK(1)R	3	0.15869	1
	NODE_246_50	432	1.746	Up	0.000160766	predicted protein [Nectria haematococca mpVI 77-13-4]	0.946751	0.0229049	47.302	GGK(0.053)PGK(0.947)SHK	3	-2.8837	1
	NODE_140_5	80	2.047	Up	0.0093031	hypothetical protein PFICI_13749 [Pestalotiopsis fici W106-1]	1	0.00239957	93.325	K(1)SSCTGDR	2	-0.40912	1
	NODE_83_45	184	1.679	Up	0.00147724	hypothetical protein TRIVIDRAFT_45675 [Trichoderma virens Gv29-8]	1	0.0024653	56.404	IEWTLK(1)HGEK	3	1.4635	1
	NODE_171_23	35	1.535	Up	0.024595	hypothetical protein NECHADRAFT_60116 [Nectria haematococca mpVI 77-13-4]	1	3.13391e-13	44.625	GTQCAK(1)LVSGHGFSHLSAGDLLR	4	-0.38336	1
	NODE_779_1	4	1.633	Up	0.0032415	Glyceraldehyde-3-phosphate dehydrogenase [Pestalotiopsis fici W106-1]	1	0.000524773	55.839	TVK(1)VGINGFGR	3	-0.068314	1
	NODE_415_1	264	1.751	Up	0.002745	hypothetical protein TRIATDRAFT_300107 [Trichoderma atroviride IMI 206040]	1	1.86522e-05	78.964	DVCDNHDK(1)TYYPR	3	-2.1424	2
	NODE_171_30	564	1.764	Up	0.0104838	glycoside hydrolase family 38 [Nectria haematococca mpVI 77-13-4]	1	1.14852e-08	55.755	GDGGGGPTWEHFEK(1)LR	3	0.49157	1
	NODE_279_6	78	1.618	Up	0.0089369	hypothetical protein CGLO_04459 [Colletotrichum gloeosporioides Cg-14]	1	0.000490765	74.611	EFHENTTAK(1)ER	3	0.0066968	1
	NODE_1293_68	972	1.56	Up	0.0140778	glucose-6-phosphate isomerase [Metarhizium anisopliae ARSEF 23]	1	9.82334e-08	89.189	FLSGAHAMDK(1)HFR	3	-0.51871	3
	NODE_643_13	130	1.524	Up	0.0182446	putative aldehyde dehydrogenase protein [Eutypa lata UCREL1]	0.800143	0.00504174	42.317	LK(0.2)EEK(0.8)IIDDEDR	3	-1.2621	1
	NODE_476_7	182	1.595	Up	0.00106474	predicted protein [Trichoderma reesei QM6a]	1	9.06323e-05	67.385	SAYVGPGK(1)TLK	2	1.9703	2
	NODE_730_1	141	1.816	Up	0.0135616	guanine nucleotide-binding protein [Fusarium oxysporum f. cubense]	1	0.0321875	51.066	GVQECFK(1)R	2	0.23321	1
	NODE_163_20	322	1.591	Up	0.00127577	Isocitrate lyase [Fusarium oxysporum f. sp. cubense race 1]	1	0.000194803	72.891	AQAK(1)SDYLSGAK	2	-0.81256	1
	NODE_163_20	332	2.292	Up	0.0061984	Isocitrate lyase [Fusarium oxysporum f. sp. cubense race 1]	1	0.0137809	60.019	GK(1)SNTEAR	2	1.4295	1
	NODE_85_3	419	1.689	Up	0.021242	hypothetical protein TRIVIDRAFT_86235 [Trichoderma virens Gv29-8]	1	3.47609e-08	54.402	YDTVVGDGDCGIGLK(1)R	3	0.29447	1
	NODE_340_3	101	1.604	Up	0.009238	predicted protein [Nectria haematococca mpVI 77-13-4]	1	0.000205001	80.102	TLLDIVK(1)GK	2	1.3789	1
	NODE_406_4	102	1.613	Up	0.029297	Triosephosphate isomerase [Ophiocordyceps sinensis CO18]	1	0.000139203	44.252	TILGESDEVVSTK(1)TK	3	-0.38863	1
	NODE_67_37	746	1.588	Up	0.0021413	catalase/peroxidase HPI [Pseudogymnoascus destructans 20631-21]	1	0.00871668	40.767	SGGTVK(1)YTATR	2	-0.052078	1
	NODE_522_3	138	1.598	Up	0.0034406	"peptide chain release factor, subunit 1 [Trichoderma reesei QM6a]"	1	0.00343654	41.242	EIVHK(1)FSVDLPK	3	-0.422	1
	NODE_1506_2	218	1.731	Up	0.0113193	putative cytochrome p450 protein [Eutypa lata UCREL1]	1	3.93218e-05	85.29	AK(1)AEAHHQR	3	0.38135	1
	NODE_132_21	427	1.516	Up	0.0035389	predicted protein [Trichoderma reesei QM6a]	1	6.7674e-10	108.56	GIDAIDK(1)AFLK	2	-0.59535	1
	NODE_120_33	204	1.753	Up	0.00034371	uricase [Metarhizium acridum CQMa 102]	1	0.0206191	54.982	ASVGK(1)FDK	2	-0.81632	2
	NODE_84_8	246	1.577	Up	7.6636e-05	putative aldehyde dehydrogenase protein [Eutypa lata UCREL1]	1	1.12359e-05	64.103	IMAACAGTLK(1)R	3	-1.6003	2
	NODE_329_8	262	1.533	Up	0.0039836	"glucose dehydrogenase, putative [Talaromyces stipitatus ATCC 10500]"	1	0.000395114	75.229	SGIGHADVLK(1)R	3	1.052	1
	NODE_120_33	123	1.89	Up	0.00180402	uricase [Metarhizium acridum CQMa 102]	0.999883	3.36557e-21	62.617	MTIDGKPHPHSFVK(1)NAGETR	5	0.31535	2
	NODE_16_17	123	1.605	Up	0.0162755	probable transaldolase [Claviceps purpurea 20.1]	1	0.00475294	68.224	LLVEFGK(1)K	2	-1.1876	2
	NODE_1955_24	347	1.52	Up	0.032682	"6-phosphogluconate dehydrogenase, decarboxylating 2 [Fusarium oxysporum f. sp. cubense race 4]"	1	0.0300556	46.334	SAK(1)FEGDR	2	-0.31366	1
	NODE_441_27	418	1.708	Up	0.032043	predicted protein [Nectria haematococca mpVI 77-13-4]	1	4.51984e-08	57.973	AK(1)SGFTVTPGSEQIR	3	-1.1678	2
	NODE_1506_2	350	1.59	Up	0.0033247	putative cytochrome p450 protein [Eutypa lata UCREL1]	1	1.51885e-13	49.076	WRPVGAGGVPHATK(1)VEAVYEGYR	4	0.60431	1
	NODE_241_4	189	1.675	Up	0.00148457	hypothetical protein NECHADRAFT_97732 [Nectria haematococca mpVI 77-13-4]	1	0.00117913	48.568	MMGVK(1)LHPSPEK	3	0.56176	1
	NODE_241_4	169	1.671	Up	0.00048009	hypothetical protein NECHADRAFT_97732 [Nectria haematococca mpVI 77-13-4]	1	1.13939e-05	48.711	K(1)ELFPDRGDLHEIPVR	3	-1.7321	2
	NODE_608_12	207	1.605	Up	0.00038415	adenosylhomocysteinase [Colletotrichum fioriniae PJ7]	1	9.72779e-06	96.668	ESLIDGIK(1)R	3	-0.97608	4
	NODE_340_3	279	0.613	Down	0.000143636	predicted protein [Nectria haematococca mpVI 77-13-4]	1	6.37701e-06	67.997	SGHLK(1)PDCFADK	3	-2.1058	1
	NODE_23_10	306	0.281	Down	0.000120553	dihydrolipoyl dehydrogenase [Beauveria bassiana ARSEF 2860]	1	2.92444e-07	95.264	AK(1)TNLDTDGLVK	2	-1.3489	1
	NODE_2812_69	171	0.258	Down	0.00046208	hypothetical protein FOQG_19302 [Fusarium oxysporum f. sp. raphani 54005]	1	0.000248627	42.958	QPPNK(1)TELVQTQILR	3	-0.24481	1
	NODE_53_14	338	0.652	Down	0.010715	hypothetical protein TRIATDRAFT_298634 [Trichoderma atroviride IMI 206040]	1	0.000347102	55.261	STNDPIAGLK(1)QK	3	-0.47995	2
	NODE_23_10	20	0.58	Down	0.0053173	dihydrolipoyl dehydrogenase [Beauveria bassiana ARSEF 2860]	1	0.000580284	87.476	GIEFLFK(1)K	3	-0.55791	3
	NODE_340_3	652	0.621	Down	0.000199765	predicted protein [Nectria haematococca mpVI 77-13-4]	1	6.39883e-12	41.911	GFPNHFK(1)SDSIYAHYPMVTPDENR	4	1.842	1
	NODE_604_21	588	0.423	Down	0.00011849	alcohol oxidase [Colletotrichum orbiculare MAFF 240422]	1	0.00718288	43.297	LNVHGVK(1)GLK	3	0.7689	1
	NODE_604_21	272	0.445	Down	0.00032454	alcohol oxidase [Colletotrichum orbiculare MAFF 240422]	1	0.00762335	46.352	SGVGDPAK(1)LR	2	-0.8386	1
	NODE_2_65	1022	0.539	Down	0.00172231	dihydrolipoamide succinyltransferase [Colletotrichum orbiculare MAFF 240422]	1	0.0013645	83.948	TIADLGK(1)K	2	-2.1038	1
	NODE_195_40	19	0.535	Down	0.0097804	hypothetical protein TRIVIDRAFT_173105 [Trichoderma virens Gv29-8]	0.968262	0.00334422	67.334	SDTSLK(0.968)K(0.032)PK	3	0.77168	2
	NODE_83_19	323	0.525	Down	0.011222	predicted protein [Nectria haematococca mpVI 77-13-4]	1	0.00018732	77.732	LLIQTCHK(1)R	3	3.1275	1
	NODE_163_20	197	0.57	Down	0.000102833	Isocitrate lyase [Fusarium oxysporum f. sp. cubense race 1]	1	5.09416e-11	73.834	GAAGIHIEDQAPGTK(1)K	4	-1.5124	2
	NODE_604_21	214	0.549	Down	0.0030015	alcohol oxidase [Colletotrichum orbiculare MAFF 240422]	1	0.00253159	49.448	VDK(1)VIIENGR	2	0.88087	1
	NODE_604_21	66	0.533	Down	0.00095721	alcohol oxidase [Colletotrichum orbiculare MAFF 240422]	1	0.000517463	47.639	LDSK(1)TATFYESRPSK	4	1.1185	1
	NODE_115_3	1896	0.538	Down	0.0166629	predicted protein [Nectria haematococca mpVI 77-13-4]	1	3.4394e-06	49.298	GGVLEPDGIIGIK(1)YR	3	-2.8442	1
	NODE_120_36	251	0.362	Down	0.000122148	probable NDE1-mitochondrial cytosolically directed NADH dehydrogenase [Claviceps purpurea 20.1]	1	3.67728e-05	50.305	ENSCFLK(1)EIDDAQR	3	-2.055	1
cellular process	NODE_246_50	432	1.746	Up	0.000160766	predicted protein [Nectria haematococca mpVI 77-13-4]	0.946751	0.0229049	47.302	GGK(0.053)PGK(0.947)SHK	3	-2.8837	1
	NODE_82_12	124	1.605	Up	0.00087819	calreticulin [Metarhizium acridum CQMa 102]	1	0.00237258	50.354	GK(1)TFVAQYEVK	3	0.43441	1
	NODE_171_23	35	1.535	Up	0.024595	hypothetical protein NECHADRAFT_60116 [Nectria haematococca mpVI 77-13-4]	1	3.13391e-13	44.625	GTQCAK(1)LVSGHGFSHLSAGDLLR	4	-0.38336	1
	NODE_332_26	37	1.618	Up	0.00030467	translation elongation factor EF-1 [Colletotrichum graminicola M1.001]	1	2.01415e-13	74.141	STTTGHLIYQCGGIDK(1)R	3	0.52667	5
	NODE_415_1	264	1.751	Up	0.002745	hypothetical protein TRIATDRAFT_300107 [Trichoderma atroviride IMI 206040]	1	1.86522e-05	78.964	DVCDNHDK(1)TYYPR	3	-2.1424	2
	NODE_1293_68	972	1.56	Up	0.0140778	glucose-6-phosphate isomerase [Metarhizium anisopliae ARSEF 23]	1	9.82334e-08	89.189	FLSGAHAMDK(1)HFR	3	-0.51871	3
	NODE_476_7	182	1.595	Up	0.00106474	predicted protein [Trichoderma reesei QM6a]	1	9.06323e-05	67.385	SAYVGPGK(1)TLK	2	1.9703	2
	NODE_238_34	111	1.528	Up	0.0026805	40S ribosomal protein S18 [Zymoseptoria tritici IPO323]	1	1.89035e-05	97.965	GQHTK(1)TTGR	2	-0.24733	3
	NODE_730_1	141	1.816	Up	0.0135616	guanine nucleotide-binding protein [Fusarium oxysporum f. cubense]	1	0.0321875	51.066	GVQECFK(1)R	2	0.23321	1
	NODE_163_20	322	1.591	Up	0.00127577	Isocitrate lyase [Fusarium oxysporum f. sp. cubense race 1]	1	0.000194803	72.891	AQAK(1)SDYLSGAK	2	-0.81256	1
	NODE_163_20	332	2.292	Up	0.0061984	Isocitrate lyase [Fusarium oxysporum f. sp. cubense race 1]	1	0.0137809	60.019	GK(1)SNTEAR	2	1.4295	1
	NODE_85_3	419	1.689	Up	0.021242	hypothetical protein TRIVIDRAFT_86235 [Trichoderma virens Gv29-8]	1	3.47609e-08	54.402	YDTVVGDGDCGIGLK(1)R	3	0.29447	1
	NODE_406_4	102	1.613	Up	0.029297	Triosephosphate isomerase [Ophiocordyceps sinensis CO18]	1	0.000139203	44.252	TILGESDEVVSTK(1)TK	3	-0.38863	1
	NODE_189_5	421	1.802	Up	0.020377	AGC/NDR/NDR protein kinase [Fusarium oxysporum FOSC 3-a]	1	1.49364e-08	45.876	LHDNNYYQQLLQGK(1)SNRPR	4	2.9388	1
	NODE_606_20	113	1.514	Up	0.0111015	probable 60S large subunit ribosomal protein [Fusarium fujikuroi IMI 58289]	1	0.000300203	79.474	AVHEK(1)HPQK	4	-0.6562	3
	NODE_38_72	316	1.554	Up	0.00067535	beta-tubulin [Metarhizium anisopliae]	1	0.00354503	48.513	VAMK(1)EVEDQMR	2	-3.1608	1
	NODE_522_3	138	1.598	Up	0.0034406	"peptide chain release factor, subunit 1 [Trichoderma reesei QM6a]"	1	0.00343654	41.242	EIVHK(1)FSVDLPK	3	-0.422	1
	NODE_132_21	427	1.516	Up	0.0035389	predicted protein [Trichoderma reesei QM6a]	1	6.7674e-10	108.56	GIDAIDK(1)AFLK	2	-0.59535	1
	NODE_120_33	204	1.753	Up	0.00034371	uricase [Metarhizium acridum CQMa 102]	1	0.0206191	54.982	ASVGK(1)FDK	2	-0.81632	2
	NODE_558_12	630	1.702	Up	0.0158448	hypothetical protein FG01391.1 [Fusarium graminearum PH-1]	1	0.00190935	45.28	EYK(1)TDCVTGQPR	2	2.117	1
	NODE_82_20	360	1.714	Up	0.0049839	Inorganic pyrophosphatase [Fusarium oxysporum f. sp. cubense race 1]	1	0.000698638	66.267	NK(1)DYALDVVR	2	-2.0728	1
	NODE_120_33	123	1.89	Up	0.00180402	uricase [Metarhizium acridum CQMa 102]	0.999883	3.36557e-21	62.617	MTIDGKPHPHSFVK(1)NAGETR	5	0.31535	2
	NODE_16_17	123	1.605	Up	0.0162755	probable transaldolase [Claviceps purpurea 20.1]	1	0.00475294	68.224	LLVEFGK(1)K	2	-1.1876	2
	NODE_1955_24	347	1.52	Up	0.032682	"6-phosphogluconate dehydrogenase, decarboxylating 2 [Fusarium oxysporum f. sp. cubense race 4]"	1	0.0300556	46.334	SAK(1)FEGDR	2	-0.31366	1
	NODE_441_27	418	1.708	Up	0.032043	predicted protein [Nectria haematococca mpVI 77-13-4]	1	4.51984e-08	57.973	AK(1)SGFTVTPGSEQIR	3	-1.1678	2
	NODE_281_18	145	1.572	Up	0.048899	hypothetical protein TRIATDRAFT_297491 [Trichoderma atroviride IMI 206040]	1	0.00239852	46.88	VFEGVPPPYDK(1)K	2	-1.8423	1
	NODE_608_12	207	1.605	Up	0.00038415	adenosylhomocysteinase [Colletotrichum fioriniae PJ7]	1	9.72779e-06	96.668	ESLIDGIK(1)R	3	-0.97608	4
	NODE_23_10	306	0.281	Down	0.000120553	dihydrolipoyl dehydrogenase [Beauveria bassiana ARSEF 2860]	1	2.92444e-07	95.264	AK(1)TNLDTDGLVK	2	-1.3489	1
	NODE_53_14	338	0.652	Down	0.010715	hypothetical protein TRIATDRAFT_298634 [Trichoderma atroviride IMI 206040]	1	0.000347102	55.261	STNDPIAGLK(1)QK	3	-0.47995	2
	NODE_441_11	9	0.649	Down	0.0099591	hypothetical protein [Podospora anserina S mat+]	1	1.76339e-32	134.61	GK(1)GGK(1)GLGK(1)GGAK(1)R	2	-0.29721	132
	NODE_23_10	20	0.58	Down	0.0053173	dihydrolipoyl dehydrogenase [Beauveria bassiana ARSEF 2860]	1	0.000580284	87.476	GIEFLFK(1)K	3	-0.55791	3
	NODE_441_11	6	0.607	Down	0.0073396	hypothetical protein [Podospora anserina S mat+]	1	1.76339e-32	134.61	GK(1)GGK(1)GLGK(1)GGAK(1)R	2	-0.29721	89
	NODE_2_65	1022	0.539	Down	0.00172231	dihydrolipoamide succinyltransferase [Colletotrichum orbiculare MAFF 240422]	1	0.0013645	83.948	TIADLGK(1)K	2	-2.1038	1
	NODE_230_9	350	0.659	Down	0.0108565	Flap endonuclease 1 [Fusarium oxysporum f. sp. cubense race 4]	1	0.0161096	40.496	LEGFFK(1)PLPK	2	2.2378	1
	NODE_83_19	323	0.525	Down	0.011222	predicted protein [Nectria haematococca mpVI 77-13-4]	1	0.00018732	77.732	LLIQTCHK(1)R	3	3.1275	1
	NODE_163_20	197	0.57	Down	0.000102833	Isocitrate lyase [Fusarium oxysporum f. sp. cubense race 1]	1	5.09416e-11	73.834	GAAGIHIEDQAPGTK(1)K	4	-1.5124	2
	NODE_230_16	8	0.38	Down	0.000116884	uncharacterized protein	1	0.0151039	53.756	APAATTK(1)K	2	-1.1347	2
	NODE_115_3	1896	0.538	Down	0.0166629	predicted protein [Nectria haematococca mpVI 77-13-4]	1	3.4394e-06	49.298	GGVLEPDGIIGIK(1)YR	3	-2.8442	1
localization	NODE_552_5	268	1.925	Up	0.0003185	hypothetical protein HMPREF1541_03240 [Cyphellophora europaea CBS 101466]	0.999212	0.000799677	42.947	LLLDK(0.999)QSAVGEHFDK(0.001)R	4	0.3432	1
	NODE_476_7	182	1.595	Up	0.00106474	predicted protein [Trichoderma reesei QM6a]	1	9.06323e-05	67.385	SAYVGPGK(1)TLK	2	1.9703	2
	NODE_241_89	404	1.503	Up	0.024521	oligopeptide transporter [Colletotrichum gloeosporioides Nara gc5]	1	0.000182223	80.706	GK(1)NNTFLEK	2	0.30946	1
	NODE_270_5	211	1.516	Up	0.00135677	probable mitochondrial precursor protein import receptor tom70 [Fusarium fujikuroi IMI 58289]	1	0.00833784	44.318	ATAYEHQK(1)K	3	0.78493	1
response to stimulus	NODE_246_50	432	1.746	Up	0.000160766	predicted protein [Nectria haematococca mpVI 77-13-4]	0.946751	0.0229049	47.302	GGK(0.053)PGK(0.947)SHK	3	-2.8837	1
	NODE_730_1	141	1.816	Up	0.0135616	guanine nucleotide-binding protein [Fusarium oxysporum f. cubense]	1	0.0321875	51.066	GVQECFK(1)R	2	0.23321	1
	NODE_340_3	101	1.604	Up	0.009238	predicted protein [Nectria haematococca mpVI 77-13-4]	1	0.000205001	80.102	TLLDIVK(1)GK	2	1.3789	1
	NODE_67_37	746	1.588	Up	0.0021413	catalase/peroxidase HPI [Pseudogymnoascus destructans 20631-21]	1	0.00871668	40.767	SGGTVK(1)YTATR	2	-0.052078	1
	NODE_340_3	279	0.613	Down	0.000143636	predicted protein [Nectria haematococca mpVI 77-13-4]	1	6.37701e-06	67.997	SGHLK(1)PDCFADK	3	-2.1058	1
	NODE_340_3	652	0.621	Down	0.000199765	predicted protein [Nectria haematococca mpVI 77-13-4]	1	6.39883e-12	41.911	GFPNHFK(1)SDSIYAHYPMVTPDENR	4	1.842	1
	NODE_230_9	350	0.659	Down	0.0108565	Flap endonuclease 1 [Fusarium oxysporum f. sp. cubense race 4]	1	0.0161096	40.496	LEGFFK(1)PLPK	2	2.2378	1
other | signaling	NODE_246_50	432	1.746	Up	0.000160766	predicted protein [Nectria haematococca mpVI 77-13-4]	0.946751	0.0229049	47.302	GGK(0.053)PGK(0.947)SHK	3	-2.8837	1
	NODE_730_1	141	1.816	Up	0.0135616	guanine nucleotide-binding protein [Fusarium oxysporum f. cubense]	1	0.0321875	51.066	GVQECFK(1)R	2	0.23321	1
other | cellular component organizatio...	NODE_522_3	138	1.598	Up	0.0034406	"peptide chain release factor, subunit 1 [Trichoderma reesei QM6a]"	1	0.00343654	41.242	EIVHK(1)FSVDLPK	3	-0.422	1
	NODE_441_11	9	0.649	Down	0.0099591	hypothetical protein [Podospora anserina S mat+]	1	1.76339e-32	134.61	GK(1)GGK(1)GLGK(1)GGAK(1)R	2	-0.29721	132
	NODE_441_11	6	0.607	Down	0.0073396	hypothetical protein [Podospora anserina S mat+]	1	1.76339e-32	134.61	GK(1)GGK(1)GLGK(1)GGAK(1)R	2	-0.29721	89
	NODE_230_16	8	0.38	Down	0.000116884	uncharacterized protein	1	0.0151039	53.756	APAATTK(1)K	2	-1.1347	2
other | biological regulation	NODE_246_50	432	1.746	Up	0.000160766	predicted protein [Nectria haematococca mpVI 77-13-4]	0.946751	0.0229049	47.302	GGK(0.053)PGK(0.947)SHK	3	-2.8837	1
	NODE_730_1	141	1.816	Up	0.0135616	guanine nucleotide-binding protein [Fusarium oxysporum f. cubense]	1	0.0321875	51.066	GVQECFK(1)R	2	0.23321	1
	NODE_23_10	306	0.281	Down	0.000120553	dihydrolipoyl dehydrogenase [Beauveria bassiana ARSEF 2860]	1	2.92444e-07	95.264	AK(1)TNLDTDGLVK	2	-1.3489	1
	NODE_23_10	20	0.58	Down	0.0053173	dihydrolipoyl dehydrogenase [Beauveria bassiana ARSEF 2860]	1	0.000580284	87.476	GIEFLFK(1)K	3	-0.55791	3
cell	NODE_82_12	124	1.605	Up	0.00087819	calreticulin [Metarhizium acridum CQMa 102]	1	0.00237258	50.354	GK(1)TFVAQYEVK	3	0.43441	1
	NODE_332_26	37	1.618	Up	0.00030467	translation elongation factor EF-1 [Colletotrichum graminicola M1.001]	1	2.01415e-13	74.141	STTTGHLIYQCGGIDK(1)R	3	0.52667	5
	NODE_238_34	111	1.528	Up	0.0026805	40S ribosomal protein S18 [Zymoseptoria tritici IPO323]	1	1.89035e-05	97.965	GQHTK(1)TTGR	2	-0.24733	3
	NODE_730_1	141	1.816	Up	0.0135616	guanine nucleotide-binding protein [Fusarium oxysporum f. cubense]	1	0.0321875	51.066	GVQECFK(1)R	2	0.23321	1
	NODE_606_20	113	1.514	Up	0.0111015	probable 60S large subunit ribosomal protein [Fusarium fujikuroi IMI 58289]	1	0.000300203	79.474	AVHEK(1)HPQK	4	-0.6562	3
	NODE_38_72	316	1.554	Up	0.00067535	beta-tubulin [Metarhizium anisopliae]	1	0.00354503	48.513	VAMK(1)EVEDQMR	2	-3.1608	1
	NODE_522_3	138	1.598	Up	0.0034406	"peptide chain release factor, subunit 1 [Trichoderma reesei QM6a]"	1	0.00343654	41.242	EIVHK(1)FSVDLPK	3	-0.422	1
	NODE_98_44	42	1.566	Up	0.0046966	cytochrome c oxidase subunit 6b [Fusarium oxysporum FOSC 3-a]	1	1.53744e-07	53.3	HCWQNYVDYHK(1)CILAK	4	-0.51614	1
	NODE_558_12	630	1.702	Up	0.0158448	hypothetical protein FG01391.1 [Fusarium graminearum PH-1]	1	0.00190935	45.28	EYK(1)TDCVTGQPR	2	2.117	1
	NODE_82_20	360	1.714	Up	0.0049839	Inorganic pyrophosphatase [Fusarium oxysporum f. sp. cubense race 1]	1	0.000698638	66.267	NK(1)DYALDVVR	2	-2.0728	1
	NODE_16_17	123	1.605	Up	0.0162755	probable transaldolase [Claviceps purpurea 20.1]	1	0.00475294	68.224	LLVEFGK(1)K	2	-1.1876	2
	NODE_281_18	145	1.572	Up	0.048899	hypothetical protein TRIATDRAFT_297491 [Trichoderma atroviride IMI 206040]	1	0.00239852	46.88	VFEGVPPPYDK(1)K	2	-1.8423	1
	NODE_270_5	211	1.516	Up	0.00135677	probable mitochondrial precursor protein import receptor tom70 [Fusarium fujikuroi IMI 58289]	1	0.00833784	44.318	ATAYEHQK(1)K	3	0.78493	1
	NODE_2951_8	12	0.54	Down	0.0020765	histone 2A variant [Nectria haematococca mpVI 77-13-4]	1	2.11423e-55	122.64	SSGGK(1)SSGGK(1)TSAAEGPKK	3	1.1311	19
	NODE_53_14	338	0.652	Down	0.010715	hypothetical protein TRIATDRAFT_298634 [Trichoderma atroviride IMI 206040]	1	0.000347102	55.261	STNDPIAGLK(1)QK	3	-0.47995	2
	NODE_441_11	9	0.649	Down	0.0099591	hypothetical protein [Podospora anserina S mat+]	1	1.76339e-32	134.61	GK(1)GGK(1)GLGK(1)GGAK(1)R	2	-0.29721	132
	NODE_441_11	6	0.607	Down	0.0073396	hypothetical protein [Podospora anserina S mat+]	1	1.76339e-32	134.61	GK(1)GGK(1)GLGK(1)GGAK(1)R	2	-0.29721	89
	NODE_441_10	19	0.654	Down	0.0031772	histone H3 [Neurospora crassa OR74A]	1	5.59068e-10	127.93	K(1)QLASK(1)AAR	3	1.5382	26
	NODE_441_10	37	0.587	Down	0.0052834	histone H3 [Neurospora crassa OR74A]	0.951845	4.58478e-08	91.789	K(1)SAPSTGGVK(0.952)K(0.048)PHR	3	1.7373	3
	NODE_2_65	1022	0.539	Down	0.00172231	dihydrolipoamide succinyltransferase [Colletotrichum orbiculare MAFF 240422]	1	0.0013645	83.948	TIADLGK(1)K	2	-2.1038	1
	NODE_2951_8	17	0.532	Down	0.00165938	histone 2A variant [Nectria haematococca mpVI 77-13-4]	1	2.11423e-55	122.64	SSGGK(1)TSAAEGPKK	3	2.6401	21
	NODE_2951_8	5	0.572	Down	0.0056445	histone 2A variant [Nectria haematococca mpVI 77-13-4]	1	5.80937e-09	86.803	AGGK(1)GK(1)SSGGK(1)SSGGK	3	-0.78215	7
	NODE_105_15	14	0.504	Down	0.0006424	hypothetical protein [Podospora anserina S mat+]	1	2.53308e-56	120.23	RPANK(1)APVASK(1)APEK	3	-0.73429	45
	NODE_230_16	8	0.38	Down	0.000116884	uncharacterized protein	1	0.0151039	53.756	APAATTK(1)K	2	-1.1347	2
	NODE_441_10	10	0.648	Down	0.0071392	histone H3 [Neurospora crassa OR74A]	1	1.83001e-05	105.46	QTARK(1)STGGK(1)APR	3	-1.1772	67
	NODE_441_10	28	0.6	Down	0.0022981	histone H3 [Neurospora crassa OR74A]	1	2.89079e-08	98.407	K(1)SAPSTGGVK(0.936)K(0.064)PHR	3	-1.4397	31
	NODE_105_15	20	0.558	Down	0.00044333	hypothetical protein [Podospora anserina S mat+]	1	2.53308e-56	120.23	RPANK(1)APVASK(1)APEK	3	-0.73429	39
	NODE_2951_8	7	0.551	Down	0.0024828	histone 2A variant [Nectria haematococca mpVI 77-13-4]	1	1.468e-27	98.543	GK(1)SSGGK(1)SSGGK(1)TSAAEGPKK	4	0.32809	17
	NODE_105_15	9	0.327	Down	0.00040183	hypothetical protein [Podospora anserina S mat+]	1	2.53308e-56	120.23	AAADK(1)RPANK(1)APVASK(1)APEK	3	-0.29091	23
organelle	NODE_82_12	124	1.605	Up	0.00087819	calreticulin [Metarhizium acridum CQMa 102]	1	0.00237258	50.354	GK(1)TFVAQYEVK	3	0.43441	1
	NODE_238_34	111	1.528	Up	0.0026805	40S ribosomal protein S18 [Zymoseptoria tritici IPO323]	1	1.89035e-05	97.965	GQHTK(1)TTGR	2	-0.24733	3
	NODE_606_20	113	1.514	Up	0.0111015	probable 60S large subunit ribosomal protein [Fusarium fujikuroi IMI 58289]	1	0.000300203	79.474	AVHEK(1)HPQK	4	-0.6562	3
	NODE_38_72	316	1.554	Up	0.00067535	beta-tubulin [Metarhizium anisopliae]	1	0.00354503	48.513	VAMK(1)EVEDQMR	2	-3.1608	1
	NODE_98_44	42	1.566	Up	0.0046966	cytochrome c oxidase subunit 6b [Fusarium oxysporum FOSC 3-a]	1	1.53744e-07	53.3	HCWQNYVDYHK(1)CILAK	4	-0.51614	1
	NODE_281_18	145	1.572	Up	0.048899	hypothetical protein TRIATDRAFT_297491 [Trichoderma atroviride IMI 206040]	1	0.00239852	46.88	VFEGVPPPYDK(1)K	2	-1.8423	1
	NODE_270_5	211	1.516	Up	0.00135677	probable mitochondrial precursor protein import receptor tom70 [Fusarium fujikuroi IMI 58289]	1	0.00833784	44.318	ATAYEHQK(1)K	3	0.78493	1
	NODE_2951_8	12	0.54	Down	0.0020765	histone 2A variant [Nectria haematococca mpVI 77-13-4]	1	2.11423e-55	122.64	SSGGK(1)SSGGK(1)TSAAEGPKK	3	1.1311	19
	NODE_53_14	338	0.652	Down	0.010715	hypothetical protein TRIATDRAFT_298634 [Trichoderma atroviride IMI 206040]	1	0.000347102	55.261	STNDPIAGLK(1)QK	3	-0.47995	2
	NODE_441_11	9	0.649	Down	0.0099591	hypothetical protein [Podospora anserina S mat+]	1	1.76339e-32	134.61	GK(1)GGK(1)GLGK(1)GGAK(1)R	2	-0.29721	132
	NODE_441_11	6	0.607	Down	0.0073396	hypothetical protein [Podospora anserina S mat+]	1	1.76339e-32	134.61	GK(1)GGK(1)GLGK(1)GGAK(1)R	2	-0.29721	89
	NODE_441_10	19	0.654	Down	0.0031772	histone H3 [Neurospora crassa OR74A]	1	5.59068e-10	127.93	K(1)QLASK(1)AAR	3	1.5382	26
	NODE_441_10	37	0.587	Down	0.0052834	histone H3 [Neurospora crassa OR74A]	0.951845	4.58478e-08	91.789	K(1)SAPSTGGVK(0.952)K(0.048)PHR	3	1.7373	3
	NODE_2951_8	17	0.532	Down	0.00165938	histone 2A variant [Nectria haematococca mpVI 77-13-4]	1	2.11423e-55	122.64	SSGGK(1)TSAAEGPKK	3	2.6401	21
	NODE_2951_8	5	0.572	Down	0.0056445	histone 2A variant [Nectria haematococca mpVI 77-13-4]	1	5.80937e-09	86.803	AGGK(1)GK(1)SSGGK(1)SSGGK	3	-0.78215	7
	NODE_105_15	14	0.504	Down	0.0006424	hypothetical protein [Podospora anserina S mat+]	1	2.53308e-56	120.23	RPANK(1)APVASK(1)APEK	3	-0.73429	45
	NODE_230_16	8	0.38	Down	0.000116884	uncharacterized protein	1	0.0151039	53.756	APAATTK(1)K	2	-1.1347	2
	NODE_441_10	10	0.648	Down	0.0071392	histone H3 [Neurospora crassa OR74A]	1	1.83001e-05	105.46	QTARK(1)STGGK(1)APR	3	-1.1772	67
	NODE_441_10	28	0.6	Down	0.0022981	histone H3 [Neurospora crassa OR74A]	1	2.89079e-08	98.407	K(1)SAPSTGGVK(0.936)K(0.064)PHR	3	-1.4397	31
	NODE_105_15	20	0.558	Down	0.00044333	hypothetical protein [Podospora anserina S mat+]	1	2.53308e-56	120.23	RPANK(1)APVASK(1)APEK	3	-0.73429	39
	NODE_2951_8	7	0.551	Down	0.0024828	histone 2A variant [Nectria haematococca mpVI 77-13-4]	1	1.468e-27	98.543	GK(1)SSGGK(1)SSGGK(1)TSAAEGPKK	4	0.32809	17
	NODE_105_15	9	0.327	Down	0.00040183	hypothetical protein [Podospora anserina S mat+]	1	2.53308e-56	120.23	AAADK(1)RPANK(1)APVASK(1)APEK	3	-0.29091	23
membrane	NODE_552_5	268	1.925	Up	0.0003185	hypothetical protein HMPREF1541_03240 [Cyphellophora europaea CBS 101466]	0.999212	0.000799677	42.947	LLLDK(0.999)QSAVGEHFDK(0.001)R	4	0.3432	1
	NODE_476_7	182	1.595	Up	0.00106474	predicted protein [Trichoderma reesei QM6a]	1	9.06323e-05	67.385	SAYVGPGK(1)TLK	2	1.9703	2
	NODE_730_1	141	1.816	Up	0.0135616	guanine nucleotide-binding protein [Fusarium oxysporum f. cubense]	1	0.0321875	51.066	GVQECFK(1)R	2	0.23321	1
	NODE_1035_9	168	1.791	Up	0.0122836	predicted protein [Nectria haematococca mpVI 77-13-4]	1	0.00523625	51.286	EVK(1)FGGSGSK	2	-0.76582	1
	NODE_181_135	226	2.278	Up	0.0021019	predicted protein [Nectria haematococca mpVI 77-13-4]	1	0.0282548	55.531	GCSGGEK(1)R	2	-0.86259	1
	NODE_132_21	427	1.516	Up	0.0035389	predicted protein [Trichoderma reesei QM6a]	1	6.7674e-10	108.56	GIDAIDK(1)AFLK	2	-0.59535	1
	NODE_270_5	211	1.516	Up	0.00135677	probable mitochondrial precursor protein import receptor tom70 [Fusarium fujikuroi IMI 58289]	1	0.00833784	44.318	ATAYEHQK(1)K	3	0.78493	1
macromolecular complex	NODE_238_34	111	1.528	Up	0.0026805	40S ribosomal protein S18 [Zymoseptoria tritici IPO323]	1	1.89035e-05	97.965	GQHTK(1)TTGR	2	-0.24733	3
	NODE_730_1	141	1.816	Up	0.0135616	guanine nucleotide-binding protein [Fusarium oxysporum f. cubense]	1	0.0321875	51.066	GVQECFK(1)R	2	0.23321	1
	NODE_606_20	113	1.514	Up	0.0111015	probable 60S large subunit ribosomal protein [Fusarium fujikuroi IMI 58289]	1	0.000300203	79.474	AVHEK(1)HPQK	4	-0.6562	3
	NODE_281_18	145	1.572	Up	0.048899	hypothetical protein TRIATDRAFT_297491 [Trichoderma atroviride IMI 206040]	1	0.00239852	46.88	VFEGVPPPYDK(1)K	2	-1.8423	1
	NODE_2951_8	12	0.54	Down	0.0020765	histone 2A variant [Nectria haematococca mpVI 77-13-4]	1	2.11423e-55	122.64	SSGGK(1)SSGGK(1)TSAAEGPKK	3	1.1311	19
	NODE_441_11	9	0.649	Down	0.0099591	hypothetical protein [Podospora anserina S mat+]	1	1.76339e-32	134.61	GK(1)GGK(1)GLGK(1)GGAK(1)R	2	-0.29721	132
	NODE_441_11	6	0.607	Down	0.0073396	hypothetical protein [Podospora anserina S mat+]	1	1.76339e-32	134.61	GK(1)GGK(1)GLGK(1)GGAK(1)R	2	-0.29721	89
	NODE_441_10	19	0.654	Down	0.0031772	histone H3 [Neurospora crassa OR74A]	1	5.59068e-10	127.93	K(1)QLASK(1)AAR	3	1.5382	26
	NODE_441_10	37	0.587	Down	0.0052834	histone H3 [Neurospora crassa OR74A]	0.951845	4.58478e-08	91.789	K(1)SAPSTGGVK(0.952)K(0.048)PHR	3	1.7373	3
	NODE_2_65	1022	0.539	Down	0.00172231	dihydrolipoamide succinyltransferase [Colletotrichum orbiculare MAFF 240422]	1	0.0013645	83.948	TIADLGK(1)K	2	-2.1038	1
	NODE_2951_8	17	0.532	Down	0.00165938	histone 2A variant [Nectria haematococca mpVI 77-13-4]	1	2.11423e-55	122.64	SSGGK(1)TSAAEGPKK	3	2.6401	21
	NODE_2951_8	5	0.572	Down	0.0056445	histone 2A variant [Nectria haematococca mpVI 77-13-4]	1	5.80937e-09	86.803	AGGK(1)GK(1)SSGGK(1)SSGGK	3	-0.78215	7
	NODE_105_15	14	0.504	Down	0.0006424	hypothetical protein [Podospora anserina S mat+]	1	2.53308e-56	120.23	RPANK(1)APVASK(1)APEK	3	-0.73429	45
	NODE_230_16	8	0.38	Down	0.000116884	uncharacterized protein	1	0.0151039	53.756	APAATTK(1)K	2	-1.1347	2
	NODE_441_10	10	0.648	Down	0.0071392	histone H3 [Neurospora crassa OR74A]	1	1.83001e-05	105.46	QTARK(1)STGGK(1)APR	3	-1.1772	67
	NODE_441_10	28	0.6	Down	0.0022981	histone H3 [Neurospora crassa OR74A]	1	2.89079e-08	98.407	K(1)SAPSTGGVK(0.936)K(0.064)PHR	3	-1.4397	31
	NODE_105_15	20	0.558	Down	0.00044333	hypothetical protein [Podospora anserina S mat+]	1	2.53308e-56	120.23	RPANK(1)APVASK(1)APEK	3	-0.73429	39
	NODE_2951_8	7	0.551	Down	0.0024828	histone 2A variant [Nectria haematococca mpVI 77-13-4]	1	1.468e-27	98.543	GK(1)SSGGK(1)SSGGK(1)TSAAEGPKK	4	0.32809	17
	NODE_105_15	9	0.327	Down	0.00040183	hypothetical protein [Podospora anserina S mat+]	1	2.53308e-56	120.23	AAADK(1)RPANK(1)APVASK(1)APEK	3	-0.29091	23
supramolecular complex	NODE_38_72	316	1.554	Up	0.00067535	beta-tubulin [Metarhizium anisopliae]	1	0.00354503	48.513	VAMK(1)EVEDQMR	2	-3.1608	1
catalytic activity	NODE_1758_1	124	1.559	Up	0.0031217	chitinase [Fusarium verticillioides 7600]	1	0.00139903	47.227	TAFAK(1)SSVDLVR	3	-0.035072	2
	NODE_926_2	347	1.56	Up	0.021639	putative flavin-binding monooxygenase-like protein [Eutypa lata UCREL1]	1	0.000162935	47.037	HVPATK(1)FLPEGIEK	3	0.0047377	1
	NODE_140_5	80	2.047	Up	0.0093031	hypothetical protein PFICI_13749 [Pestalotiopsis fici W106-1]	1	0.00239957	93.325	K(1)SSCTGDR	2	-0.40912	1
	NODE_83_45	184	1.679	Up	0.00147724	hypothetical protein TRIVIDRAFT_45675 [Trichoderma virens Gv29-8]	1	0.0024653	56.404	IEWTLK(1)HGEK	3	1.4635	1
	NODE_171_23	35	1.535	Up	0.024595	hypothetical protein NECHADRAFT_60116 [Nectria haematococca mpVI 77-13-4]	1	3.13391e-13	44.625	GTQCAK(1)LVSGHGFSHLSAGDLLR	4	-0.38336	1
	NODE_332_26	37	1.618	Up	0.00030467	translation elongation factor EF-1 [Colletotrichum graminicola M1.001]	1	2.01415e-13	74.141	STTTGHLIYQCGGIDK(1)R	3	0.52667	5
	NODE_779_1	4	1.633	Up	0.0032415	Glyceraldehyde-3-phosphate dehydrogenase [Pestalotiopsis fici W106-1]	1	0.000524773	55.839	TVK(1)VGINGFGR	3	-0.068314	1
	NODE_415_1	264	1.751	Up	0.002745	hypothetical protein TRIATDRAFT_300107 [Trichoderma atroviride IMI 206040]	1	1.86522e-05	78.964	DVCDNHDK(1)TYYPR	3	-2.1424	2
	NODE_219_24	841	1.564	Up	0.00067549	hypothetical protein TRIVIDRAFT_70294 [Trichoderma virens Gv29-8]	1	5.63932e-09	99.283	AVYEK(1)YGPFK	2	0.18094	1
	NODE_171_30	564	1.764	Up	0.0104838	glycoside hydrolase family 38 [Nectria haematococca mpVI 77-13-4]	1	1.14852e-08	55.755	GDGGGGPTWEHFEK(1)LR	3	0.49157	1
	NODE_279_6	78	1.618	Up	0.0089369	hypothetical protein CGLO_04459 [Colletotrichum gloeosporioides Cg-14]	1	0.000490765	74.611	EFHENTTAK(1)ER	3	0.0066968	1
	NODE_1293_68	972	1.56	Up	0.0140778	glucose-6-phosphate isomerase [Metarhizium anisopliae ARSEF 23]	1	9.82334e-08	89.189	FLSGAHAMDK(1)HFR	3	-0.51871	3
	NODE_643_13	130	1.524	Up	0.0182446	putative aldehyde dehydrogenase protein [Eutypa lata UCREL1]	0.800143	0.00504174	42.317	LK(0.2)EEK(0.8)IIDDEDR	3	-1.2621	1
	NODE_476_7	182	1.595	Up	0.00106474	predicted protein [Trichoderma reesei QM6a]	1	9.06323e-05	67.385	SAYVGPGK(1)TLK	2	1.9703	2
	NODE_730_1	141	1.816	Up	0.0135616	guanine nucleotide-binding protein [Fusarium oxysporum f. cubense]	1	0.0321875	51.066	GVQECFK(1)R	2	0.23321	1
	NODE_163_20	322	1.591	Up	0.00127577	Isocitrate lyase [Fusarium oxysporum f. sp. cubense race 1]	1	0.000194803	72.891	AQAK(1)SDYLSGAK	2	-0.81256	1
	NODE_163_20	332	2.292	Up	0.0061984	Isocitrate lyase [Fusarium oxysporum f. sp. cubense race 1]	1	0.0137809	60.019	GK(1)SNTEAR	2	1.4295	1
	NODE_177_24	59	1.545	Up	0.00065694	hypothetical protein NECHADRAFT_34244 [Nectria haematococca mpVI 77-13-4]	1	0.000393946	76.326	TLWK(1)SLETPR	3	0.97842	2
	NODE_85_3	419	1.689	Up	0.021242	hypothetical protein TRIVIDRAFT_86235 [Trichoderma virens Gv29-8]	1	3.47609e-08	54.402	YDTVVGDGDCGIGLK(1)R	3	0.29447	1
	NODE_340_3	101	1.604	Up	0.009238	predicted protein [Nectria haematococca mpVI 77-13-4]	1	0.000205001	80.102	TLLDIVK(1)GK	2	1.3789	1
	NODE_406_4	102	1.613	Up	0.029297	Triosephosphate isomerase [Ophiocordyceps sinensis CO18]	1	0.000139203	44.252	TILGESDEVVSTK(1)TK	3	-0.38863	1
	NODE_67_37	746	1.588	Up	0.0021413	catalase/peroxidase HPI [Pseudogymnoascus destructans 20631-21]	1	0.00871668	40.767	SGGTVK(1)YTATR	2	-0.052078	1
	NODE_189_5	421	1.802	Up	0.020377	AGC/NDR/NDR protein kinase [Fusarium oxysporum FOSC 3-a]	1	1.49364e-08	45.876	LHDNNYYQQLLQGK(1)SNRPR	4	2.9388	1
	NODE_439_22	235	1.835	Up	0.0090375	vacuolar serine protease [Trichoderma atroviride]	1	1.09569e-22	52.898	TIPAGDADEDGNGHGTHCSGTIAGK(1)K	4	-3.0936	1
	NODE_177_24	53	1.71	Up	6.4016e-05	hypothetical protein NECHADRAFT_34244 [Nectria haematococca mpVI 77-13-4]	1	0.0298087	46.462	LDLALK(1)AR	2	-1.4539	1
	NODE_181_135	226	2.278	Up	0.0021019	predicted protein [Nectria haematococca mpVI 77-13-4]	1	0.0282548	55.531	GCSGGEK(1)R	2	-0.86259	1
	NODE_38_72	316	1.554	Up	0.00067535	beta-tubulin [Metarhizium anisopliae]	1	0.00354503	48.513	VAMK(1)EVEDQMR	2	-3.1608	1
	NODE_33_11	339	1.803	Up	0.0025752	proteinase T-like protein [Trichoderma reesei QM6a]	1	4.67093e-13	55.453	LK(1)DLATPDILTGIPSDTTNK	3	-0.55284	1
	NODE_98_44	42	1.566	Up	0.0046966	cytochrome c oxidase subunit 6b [Fusarium oxysporum FOSC 3-a]	1	1.53744e-07	53.3	HCWQNYVDYHK(1)CILAK	4	-0.51614	1
	NODE_1506_2	218	1.731	Up	0.0113193	putative cytochrome p450 protein [Eutypa lata UCREL1]	1	3.93218e-05	85.29	AK(1)AEAHHQR	3	0.38135	1
	NODE_132_21	427	1.516	Up	0.0035389	predicted protein [Trichoderma reesei QM6a]	1	6.7674e-10	108.56	GIDAIDK(1)AFLK	2	-0.59535	1
	NODE_120_33	204	1.753	Up	0.00034371	uricase [Metarhizium acridum CQMa 102]	1	0.0206191	54.982	ASVGK(1)FDK	2	-0.81632	2
	NODE_558_12	630	1.702	Up	0.0158448	hypothetical protein FG01391.1 [Fusarium graminearum PH-1]	1	0.00190935	45.28	EYK(1)TDCVTGQPR	2	2.117	1
	NODE_84_8	246	1.577	Up	7.6636e-05	putative aldehyde dehydrogenase protein [Eutypa lata UCREL1]	1	1.12359e-05	64.103	IMAACAGTLK(1)R	3	-1.6003	2
	NODE_82_20	360	1.714	Up	0.0049839	Inorganic pyrophosphatase [Fusarium oxysporum f. sp. cubense race 1]	1	0.000698638	66.267	NK(1)DYALDVVR	2	-2.0728	1
	NODE_329_8	262	1.533	Up	0.0039836	"glucose dehydrogenase, putative [Talaromyces stipitatus ATCC 10500]"	1	0.000395114	75.229	SGIGHADVLK(1)R	3	1.052	1
	NODE_120_33	123	1.89	Up	0.00180402	uricase [Metarhizium acridum CQMa 102]	0.999883	3.36557e-21	62.617	MTIDGKPHPHSFVK(1)NAGETR	5	0.31535	2
	NODE_1527_13	233	1.968	Up	0.0110585	formyl transferase [Colletotrichum fioriniae PJ7]	1	0.000181378	46.68	AFNVNDHTAK(1)EISR	3	3.4324	1
	NODE_16_17	123	1.605	Up	0.0162755	probable transaldolase [Claviceps purpurea 20.1]	1	0.00475294	68.224	LLVEFGK(1)K	2	-1.1876	2
	NODE_173_6	91	1.509	Up	0.00065681	sterigmatocystin 8-o-methyltransferase [Colletotrichum gloeosporioides Nara gc5]	0.997351	0.00955461	46.796	LMAK(0.997)NGDK(0.003)PQK	3	0.17835	1
	NODE_331_36	593	1.725	Up	0.0182413	hypothetical protein TRIVIDRAFT_87974 [Trichoderma virens Gv29-8]	1	0.0109814	41.242	K(1)FEFTPEGISK	2	0.60912	1
	NODE_1215_1	843	2.148	Up	0.0044203	"NRPS-like enzyme, putative [Byssochlamys spectabilis No. 5]"	1	0.000446043	42.314	AK(1)YICESLLQTHATR	3	-1.3581	1
	NODE_1955_24	347	1.52	Up	0.032682	"6-phosphogluconate dehydrogenase, decarboxylating 2 [Fusarium oxysporum f. sp. cubense race 4]"	1	0.0300556	46.334	SAK(1)FEGDR	2	-0.31366	1
	NODE_441_27	418	1.708	Up	0.032043	predicted protein [Nectria haematococca mpVI 77-13-4]	1	4.51984e-08	57.973	AK(1)SGFTVTPGSEQIR	3	-1.1678	2
	NODE_1506_2	350	1.59	Up	0.0033247	putative cytochrome p450 protein [Eutypa lata UCREL1]	1	1.51885e-13	49.076	WRPVGAGGVPHATK(1)VEAVYEGYR	4	0.60431	1
	NODE_241_4	189	1.675	Up	0.00148457	hypothetical protein NECHADRAFT_97732 [Nectria haematococca mpVI 77-13-4]	1	0.00117913	48.568	MMGVK(1)LHPSPEK	3	0.56176	1
	NODE_241_4	169	1.671	Up	0.00048009	hypothetical protein NECHADRAFT_97732 [Nectria haematococca mpVI 77-13-4]	1	1.13939e-05	48.711	K(1)ELFPDRGDLHEIPVR	3	-1.7321	2
	NODE_185_13	613	1.799	Up	0.043144	hypothetical protein COCC4DRAFT_45825 [Bipolaris maydis ATCC 48331]	1	0.0242647	45.68	EFEEK(1)HAR	3	0.37147	1
	NODE_608_12	207	1.605	Up	0.00038415	adenosylhomocysteinase [Colletotrichum fioriniae PJ7]	1	9.72779e-06	96.668	ESLIDGIK(1)R	3	-0.97608	4
	NODE_340_3	279	0.613	Down	0.000143636	predicted protein [Nectria haematococca mpVI 77-13-4]	1	6.37701e-06	67.997	SGHLK(1)PDCFADK	3	-2.1058	1
	NODE_438_4	33	0.429	Down	0.00133511	killer toxin subunits alpha/beta [Verticillium dahliae VdLs.17]	1	4.36107e-15	40.625	K(1)SSNPCPVACSADIGPAGWTHYHDTER	4	2.9468	1
	NODE_23_10	306	0.281	Down	0.000120553	dihydrolipoyl dehydrogenase [Beauveria bassiana ARSEF 2860]	1	2.92444e-07	95.264	AK(1)TNLDTDGLVK	2	-1.3489	1
	NODE_2812_69	171	0.258	Down	0.00046208	hypothetical protein FOQG_19302 [Fusarium oxysporum f. sp. raphani 54005]	1	0.000248627	42.958	QPPNK(1)TELVQTQILR	3	-0.24481	1
	NODE_53_14	338	0.652	Down	0.010715	hypothetical protein TRIATDRAFT_298634 [Trichoderma atroviride IMI 206040]	1	0.000347102	55.261	STNDPIAGLK(1)QK	3	-0.47995	2
	NODE_23_10	20	0.58	Down	0.0053173	dihydrolipoyl dehydrogenase [Beauveria bassiana ARSEF 2860]	1	0.000580284	87.476	GIEFLFK(1)K	3	-0.55791	3
	NODE_340_3	652	0.621	Down	0.000199765	predicted protein [Nectria haematococca mpVI 77-13-4]	1	6.39883e-12	41.911	GFPNHFK(1)SDSIYAHYPMVTPDENR	4	1.842	1
	NODE_604_21	588	0.423	Down	0.00011849	alcohol oxidase [Colletotrichum orbiculare MAFF 240422]	1	0.00718288	43.297	LNVHGVK(1)GLK	3	0.7689	1
	NODE_604_21	272	0.445	Down	0.00032454	alcohol oxidase [Colletotrichum orbiculare MAFF 240422]	1	0.00762335	46.352	SGVGDPAK(1)LR	2	-0.8386	1
	NODE_944_26	564	0.647	Down	0.0080406	predicted protein [Nectria haematococca mpVI 77-13-4]	1	0.00038189	69.721	ACQK(1)HVSMTR	3	-0.73965	2
	NODE_2_65	1022	0.539	Down	0.00172231	dihydrolipoamide succinyltransferase [Colletotrichum orbiculare MAFF 240422]	1	0.0013645	83.948	TIADLGK(1)K	2	-2.1038	1
	NODE_195_40	19	0.535	Down	0.0097804	hypothetical protein TRIVIDRAFT_173105 [Trichoderma virens Gv29-8]	0.968262	0.00334422	67.334	SDTSLK(0.968)K(0.032)PK	3	0.77168	2
	NODE_230_9	350	0.659	Down	0.0108565	Flap endonuclease 1 [Fusarium oxysporum f. sp. cubense race 4]	1	0.0161096	40.496	LEGFFK(1)PLPK	2	2.2378	1
	NODE_256_2	43	0.357	Down	0.00155936	histone acetyltransferase GCN5 [Ophiocordyceps sinensis CO18]	0.999997	1.62743e-05	56.514	KAEEEPSSPSASK(1)R	3	-0.28171	1
	NODE_83_19	323	0.525	Down	0.011222	predicted protein [Nectria haematococca mpVI 77-13-4]	1	0.00018732	77.732	LLIQTCHK(1)R	3	3.1275	1
	NODE_163_20	197	0.57	Down	0.000102833	Isocitrate lyase [Fusarium oxysporum f. sp. cubense race 1]	1	5.09416e-11	73.834	GAAGIHIEDQAPGTK(1)K	4	-1.5124	2
	NODE_604_21	214	0.549	Down	0.0030015	alcohol oxidase [Colletotrichum orbiculare MAFF 240422]	1	0.00253159	49.448	VDK(1)VIIENGR	2	0.88087	1
	NODE_604_21	66	0.533	Down	0.00095721	alcohol oxidase [Colletotrichum orbiculare MAFF 240422]	1	0.000517463	47.639	LDSK(1)TATFYESRPSK	4	1.1185	1
	NODE_115_3	1896	0.538	Down	0.0166629	predicted protein [Nectria haematococca mpVI 77-13-4]	1	3.4394e-06	49.298	GGVLEPDGIIGIK(1)YR	3	-2.8442	1
	NODE_733_10	172	0.567	Down	0.0021551	fatty acid synthase subunit alpha [Beauveria bassiana ARSEF 2860]	1	0.000744928	73.885	AIK(1)DLVGGK	3	-0.44135	2
	NODE_120_36	251	0.362	Down	0.000122148	probable NDE1-mitochondrial cytosolically directed NADH dehydrogenase [Claviceps purpurea 20.1]	1	3.67728e-05	50.305	ENSCFLK(1)EIDDAQR	3	-2.055	1
	NODE_132_29	551	0.59	Down	0.00095673	hypothetical protein TRIATDRAFT_141248 [Trichoderma atroviride IMI 206040]	1	5.86997e-22	108.14	NVLK(1)LSHGEYVSPER	3	1.1449	10
binding	NODE_926_2	347	1.56	Up	0.021639	putative flavin-binding monooxygenase-like protein [Eutypa lata UCREL1]	1	0.000162935	47.037	HVPATK(1)FLPEGIEK	3	0.0047377	1
	NODE_246_50	432	1.746	Up	0.000160766	predicted protein [Nectria haematococca mpVI 77-13-4]	0.946751	0.0229049	47.302	GGK(0.053)PGK(0.947)SHK	3	-2.8837	1
	NODE_140_5	80	2.047	Up	0.0093031	hypothetical protein PFICI_13749 [Pestalotiopsis fici W106-1]	1	0.00239957	93.325	K(1)SSCTGDR	2	-0.40912	1
	NODE_82_12	124	1.605	Up	0.00087819	calreticulin [Metarhizium acridum CQMa 102]	1	0.00237258	50.354	GK(1)TFVAQYEVK	3	0.43441	1
	NODE_171_23	35	1.535	Up	0.024595	hypothetical protein NECHADRAFT_60116 [Nectria haematococca mpVI 77-13-4]	1	3.13391e-13	44.625	GTQCAK(1)LVSGHGFSHLSAGDLLR	4	-0.38336	1
	NODE_332_26	37	1.618	Up	0.00030467	translation elongation factor EF-1 [Colletotrichum graminicola M1.001]	1	2.01415e-13	74.141	STTTGHLIYQCGGIDK(1)R	3	0.52667	5
	NODE_779_1	4	1.633	Up	0.0032415	Glyceraldehyde-3-phosphate dehydrogenase [Pestalotiopsis fici W106-1]	1	0.000524773	55.839	TVK(1)VGINGFGR	3	-0.068314	1
	NODE_171_30	564	1.764	Up	0.0104838	glycoside hydrolase family 38 [Nectria haematococca mpVI 77-13-4]	1	1.14852e-08	55.755	GDGGGGPTWEHFEK(1)LR	3	0.49157	1
	NODE_1293_68	972	1.56	Up	0.0140778	glucose-6-phosphate isomerase [Metarhizium anisopliae ARSEF 23]	1	9.82334e-08	89.189	FLSGAHAMDK(1)HFR	3	-0.51871	3
	NODE_987_8	117	1.722	Up	0.0129569	hypothetical protein FPSE_02938 [Fusarium pseudograminearum CS3096]	1	0.00517343	51.445	CWDPIVK(1)YIK	2	-0.32746	1
	NODE_238_34	111	1.528	Up	0.0026805	40S ribosomal protein S18 [Zymoseptoria tritici IPO323]	1	1.89035e-05	97.965	GQHTK(1)TTGR	2	-0.24733	3
	NODE_730_1	141	1.816	Up	0.0135616	guanine nucleotide-binding protein [Fusarium oxysporum f. cubense]	1	0.0321875	51.066	GVQECFK(1)R	2	0.23321	1
	NODE_85_3	419	1.689	Up	0.021242	hypothetical protein TRIVIDRAFT_86235 [Trichoderma virens Gv29-8]	1	3.47609e-08	54.402	YDTVVGDGDCGIGLK(1)R	3	0.29447	1
	NODE_340_3	101	1.604	Up	0.009238	predicted protein [Nectria haematococca mpVI 77-13-4]	1	0.000205001	80.102	TLLDIVK(1)GK	2	1.3789	1
	NODE_67_37	746	1.588	Up	0.0021413	catalase/peroxidase HPI [Pseudogymnoascus destructans 20631-21]	1	0.00871668	40.767	SGGTVK(1)YTATR	2	-0.052078	1
	NODE_189_5	421	1.802	Up	0.020377	AGC/NDR/NDR protein kinase [Fusarium oxysporum FOSC 3-a]	1	1.49364e-08	45.876	LHDNNYYQQLLQGK(1)SNRPR	4	2.9388	1
	NODE_181_135	226	2.278	Up	0.0021019	predicted protein [Nectria haematococca mpVI 77-13-4]	1	0.0282548	55.531	GCSGGEK(1)R	2	-0.86259	1
	NODE_38_72	316	1.554	Up	0.00067535	beta-tubulin [Metarhizium anisopliae]	1	0.00354503	48.513	VAMK(1)EVEDQMR	2	-3.1608	1
	NODE_522_3	138	1.598	Up	0.0034406	"peptide chain release factor, subunit 1 [Trichoderma reesei QM6a]"	1	0.00343654	41.242	EIVHK(1)FSVDLPK	3	-0.422	1
	NODE_1506_2	218	1.731	Up	0.0113193	putative cytochrome p450 protein [Eutypa lata UCREL1]	1	3.93218e-05	85.29	AK(1)AEAHHQR	3	0.38135	1
	NODE_132_21	427	1.516	Up	0.0035389	predicted protein [Trichoderma reesei QM6a]	1	6.7674e-10	108.56	GIDAIDK(1)AFLK	2	-0.59535	1
	NODE_214_12	38	1.814	Up	0.00141668	hypothetical protein FOXB_09165 [Fusarium oxysporum Fo5176]	1	0.000124721	62.088	DK(1)TLIIWNLTR	2	0.69322	1
	NODE_558_12	630	1.702	Up	0.0158448	hypothetical protein FG01391.1 [Fusarium graminearum PH-1]	1	0.00190935	45.28	EYK(1)TDCVTGQPR	2	2.117	1
	NODE_82_20	360	1.714	Up	0.0049839	Inorganic pyrophosphatase [Fusarium oxysporum f. sp. cubense race 1]	1	0.000698638	66.267	NK(1)DYALDVVR	2	-2.0728	1
	NODE_329_8	262	1.533	Up	0.0039836	"glucose dehydrogenase, putative [Talaromyces stipitatus ATCC 10500]"	1	0.000395114	75.229	SGIGHADVLK(1)R	3	1.052	1
	NODE_197_12	83	1.661	Up	0.00169575	predicted protein [Nectria haematococca mpVI 77-13-4]	1	0.000408591	77.662	AELEEK(1)FFK	2	-0.99366	1
	NODE_441_27	418	1.708	Up	0.032043	predicted protein [Nectria haematococca mpVI 77-13-4]	1	4.51984e-08	57.973	AK(1)SGFTVTPGSEQIR	3	-1.1678	2
	NODE_1506_2	350	1.59	Up	0.0033247	putative cytochrome p450 protein [Eutypa lata UCREL1]	1	1.51885e-13	49.076	WRPVGAGGVPHATK(1)VEAVYEGYR	4	0.60431	1
	NODE_241_4	189	1.675	Up	0.00148457	hypothetical protein NECHADRAFT_97732 [Nectria haematococca mpVI 77-13-4]	1	0.00117913	48.568	MMGVK(1)LHPSPEK	3	0.56176	1
	NODE_241_4	169	1.671	Up	0.00048009	hypothetical protein NECHADRAFT_97732 [Nectria haematococca mpVI 77-13-4]	1	1.13939e-05	48.711	K(1)ELFPDRGDLHEIPVR	3	-1.7321	2
	NODE_270_5	211	1.516	Up	0.00135677	probable mitochondrial precursor protein import receptor tom70 [Fusarium fujikuroi IMI 58289]	1	0.00833784	44.318	ATAYEHQK(1)K	3	0.78493	1
	NODE_608_12	207	1.605	Up	0.00038415	adenosylhomocysteinase [Colletotrichum fioriniae PJ7]	1	9.72779e-06	96.668	ESLIDGIK(1)R	3	-0.97608	4
	NODE_340_3	279	0.613	Down	0.000143636	predicted protein [Nectria haematococca mpVI 77-13-4]	1	6.37701e-06	67.997	SGHLK(1)PDCFADK	3	-2.1058	1
	NODE_438_4	33	0.429	Down	0.00133511	killer toxin subunits alpha/beta [Verticillium dahliae VdLs.17]	1	4.36107e-15	40.625	K(1)SSNPCPVACSADIGPAGWTHYHDTER	4	2.9468	1
	NODE_2951_8	12	0.54	Down	0.0020765	histone 2A variant [Nectria haematococca mpVI 77-13-4]	1	2.11423e-55	122.64	SSGGK(1)SSGGK(1)TSAAEGPKK	3	1.1311	19
	NODE_23_10	306	0.281	Down	0.000120553	dihydrolipoyl dehydrogenase [Beauveria bassiana ARSEF 2860]	1	2.92444e-07	95.264	AK(1)TNLDTDGLVK	2	-1.3489	1
	NODE_233_32	248	0.389	Down	0.0048025	Nitrile-specifier protein 5 [Fusarium oxysporum f. sp. cubense race 1]	1	9.05747e-17	45.099	VQGK(1)SYLVTMFGERDPSPLGHAGAGK	4	2.2803	1
	NODE_2812_69	171	0.258	Down	0.00046208	hypothetical protein FOQG_19302 [Fusarium oxysporum f. sp. raphani 54005]	1	0.000248627	42.958	QPPNK(1)TELVQTQILR	3	-0.24481	1
	NODE_441_11	9	0.649	Down	0.0099591	hypothetical protein [Podospora anserina S mat+]	1	1.76339e-32	134.61	GK(1)GGK(1)GLGK(1)GGAK(1)R	2	-0.29721	132
	NODE_23_10	20	0.58	Down	0.0053173	dihydrolipoyl dehydrogenase [Beauveria bassiana ARSEF 2860]	1	0.000580284	87.476	GIEFLFK(1)K	3	-0.55791	3
	NODE_441_11	6	0.607	Down	0.0073396	hypothetical protein [Podospora anserina S mat+]	1	1.76339e-32	134.61	GK(1)GGK(1)GLGK(1)GGAK(1)R	2	-0.29721	89
	NODE_340_3	652	0.621	Down	0.000199765	predicted protein [Nectria haematococca mpVI 77-13-4]	1	6.39883e-12	41.911	GFPNHFK(1)SDSIYAHYPMVTPDENR	4	1.842	1
	NODE_441_10	19	0.654	Down	0.0031772	histone H3 [Neurospora crassa OR74A]	1	5.59068e-10	127.93	K(1)QLASK(1)AAR	3	1.5382	26
	NODE_604_21	588	0.423	Down	0.00011849	alcohol oxidase [Colletotrichum orbiculare MAFF 240422]	1	0.00718288	43.297	LNVHGVK(1)GLK	3	0.7689	1
	NODE_604_21	272	0.445	Down	0.00032454	alcohol oxidase [Colletotrichum orbiculare MAFF 240422]	1	0.00762335	46.352	SGVGDPAK(1)LR	2	-0.8386	1
	NODE_441_10	37	0.587	Down	0.0052834	histone H3 [Neurospora crassa OR74A]	0.951845	4.58478e-08	91.789	K(1)SAPSTGGVK(0.952)K(0.048)PHR	3	1.7373	3
	NODE_2951_8	17	0.532	Down	0.00165938	histone 2A variant [Nectria haematococca mpVI 77-13-4]	1	2.11423e-55	122.64	SSGGK(1)TSAAEGPKK	3	2.6401	21
	NODE_195_40	19	0.535	Down	0.0097804	hypothetical protein TRIVIDRAFT_173105 [Trichoderma virens Gv29-8]	0.968262	0.00334422	67.334	SDTSLK(0.968)K(0.032)PK	3	0.77168	2
	NODE_230_9	350	0.659	Down	0.0108565	Flap endonuclease 1 [Fusarium oxysporum f. sp. cubense race 4]	1	0.0161096	40.496	LEGFFK(1)PLPK	2	2.2378	1
	NODE_256_2	43	0.357	Down	0.00155936	histone acetyltransferase GCN5 [Ophiocordyceps sinensis CO18]	0.999997	1.62743e-05	56.514	KAEEEPSSPSASK(1)R	3	-0.28171	1
	NODE_2951_8	5	0.572	Down	0.0056445	histone 2A variant [Nectria haematococca mpVI 77-13-4]	1	5.80937e-09	86.803	AGGK(1)GK(1)SSGGK(1)SSGGK	3	-0.78215	7
	NODE_604_21	214	0.549	Down	0.0030015	alcohol oxidase [Colletotrichum orbiculare MAFF 240422]	1	0.00253159	49.448	VDK(1)VIIENGR	2	0.88087	1
	NODE_105_15	14	0.504	Down	0.0006424	hypothetical protein [Podospora anserina S mat+]	1	2.53308e-56	120.23	RPANK(1)APVASK(1)APEK	3	-0.73429	45
	NODE_604_21	66	0.533	Down	0.00095721	alcohol oxidase [Colletotrichum orbiculare MAFF 240422]	1	0.000517463	47.639	LDSK(1)TATFYESRPSK	4	1.1185	1
	NODE_230_16	8	0.38	Down	0.000116884	uncharacterized protein	1	0.0151039	53.756	APAATTK(1)K	2	-1.1347	2
	NODE_115_3	1896	0.538	Down	0.0166629	predicted protein [Nectria haematococca mpVI 77-13-4]	1	3.4394e-06	49.298	GGVLEPDGIIGIK(1)YR	3	-2.8442	1
	NODE_441_10	10	0.648	Down	0.0071392	histone H3 [Neurospora crassa OR74A]	1	1.83001e-05	105.46	QTARK(1)STGGK(1)APR	3	-1.1772	67
	NODE_441_10	28	0.6	Down	0.0022981	histone H3 [Neurospora crassa OR74A]	1	2.89079e-08	98.407	K(1)SAPSTGGVK(0.936)K(0.064)PHR	3	-1.4397	31
	NODE_2303_101	106	0.631	Down	0.0044415	hypothetical protein NECHADRAFT_100804 [Nectria haematococca mpVI 77-13-4]	1	0.000166404	40.724	TVELNCSGEELESHK(1)R	3	-0.21765	1
	NODE_105_15	20	0.558	Down	0.00044333	hypothetical protein [Podospora anserina S mat+]	1	2.53308e-56	120.23	RPANK(1)APVASK(1)APEK	3	-0.73429	39
	NODE_2951_8	7	0.551	Down	0.0024828	histone 2A variant [Nectria haematococca mpVI 77-13-4]	1	1.468e-27	98.543	GK(1)SSGGK(1)SSGGK(1)TSAAEGPKK	4	0.32809	17
	NODE_105_15	9	0.327	Down	0.00040183	hypothetical protein [Podospora anserina S mat+]	1	2.53308e-56	120.23	AAADK(1)RPANK(1)APVASK(1)APEK	3	-0.29091	23
structural molecule activity	NODE_238_34	111	1.528	Up	0.0026805	40S ribosomal protein S18 [Zymoseptoria tritici IPO323]	1	1.89035e-05	97.965	GQHTK(1)TTGR	2	-0.24733	3
	NODE_606_20	113	1.514	Up	0.0111015	probable 60S large subunit ribosomal protein [Fusarium fujikuroi IMI 58289]	1	0.000300203	79.474	AVHEK(1)HPQK	4	-0.6562	3
	NODE_38_72	316	1.554	Up	0.00067535	beta-tubulin [Metarhizium anisopliae]	1	0.00354503	48.513	VAMK(1)EVEDQMR	2	-3.1608	1
	NODE_281_18	145	1.572	Up	0.048899	hypothetical protein TRIATDRAFT_297491 [Trichoderma atroviride IMI 206040]	1	0.00239852	46.88	VFEGVPPPYDK(1)K	2	-1.8423	1
transporter activity	NODE_476_7	182	1.595	Up	0.00106474	predicted protein [Trichoderma reesei QM6a]	1	9.06323e-05	67.385	SAYVGPGK(1)TLK	2	1.9703	2
	NODE_98_44	42	1.566	Up	0.0046966	cytochrome c oxidase subunit 6b [Fusarium oxysporum FOSC 3-a]	1	1.53744e-07	53.3	HCWQNYVDYHK(1)CILAK	4	-0.51614	1
	NODE_270_5	211	1.516	c	0.00135677	probable mitochondrial precursor protein import receptor tom70 [Fusarium fujikuroi IMI 58289]	1	0.00833784	44.318	ATAYEHQK(1)K	3	0.78493	1
antioxidant activity	NODE_340_3	101	1.604	Up	0.009238	predicted protein [Nectria haematococca mpVI 77-13-4]	1	0.000205001	80.102	TLLDIVK(1)GK	2	1.3789	1
	NODE_67_37	746	1.588	Up	0.0021413	catalase/peroxidase HPI [Pseudogymnoascus destructans 20631-21]	1	0.00871668	40.767	SGGTVK(1)YTATR	2	-0.052078	1
	NODE_340_3	279	0.613	Down	0.000143636	predicted protein [Nectria haematococca mpVI 77-13-4]	1	6.37701e-06	67.997	SGHLK(1)PDCFADK	3	-2.1058	1
	NODE_340_3	652	0.621	Down	0.000199765	predicted protein [Nectria haematococca mpVI 77-13-4]	1	6.39883e-12	41.911	GFPNHFK(1)SDSIYAHYPMVTPDENR	4	1.842	1
other | electron carrier activity	NODE_98_44	42	1.566	Up	0.0046966	cytochrome c oxidase subunit 6b [Fusarium oxysporum FOSC 3-a]	1	1.53744e-07	53.3	HCWQNYVDYHK(1)CILAK	4	-0.51614	1
other | signal transducer activity	NODE_730_1	141	1.816	Up	0.0135616	guanine nucleotide-binding protein [Fusarium oxysporum f. cubense]	1	0.0321875	51.066	GVQECFK(1)R	2	0.23321	1
