# Supplementary material for: Tandem Mass Tag labelling quantitative acetylome analysis of differentially modified proteins during mycoparasitism of Clonostachys chloroleuca 67–1
Source: Sci Rep. 2021 Nov 17;11:22383. doi: 10.1038/s41598-021-01956-2 (PMC8599485; doi:10.1038/s41598-021-01956-2)
Supplement: Supplementary file 8 — Supplementary Information 8. [file 41598_2021_1956_MOESM8_ESM.xlsx]

## Sheet: Table S7
Table S7. GO, KEGG and Domain Enrichment Analyses of Up-regulated Kac Proteins in C. rosea 67-1
enrichment	terms			mapping	background	all mapping	all background	fold enrichment	Fisher' exact test p-value	-log10 (p-value)	related protein
	description	level	ID
GO
	molecular function
	guanyl nucleotide binding	7	GO:0019001	7	26	54	565	2.82	0.00772486	2.11	NODE_246_50 NODE_730_1 NODE_38_72 NODE_558_12 NODE_987_8 NODE_332_26 NODE_197_12
	GTP binding	9	GO:0005525	7	26	54	565	2.82	0.00772486	2.11	NODE_246_50 NODE_730_1 NODE_38_72 NODE_558_12 NODE_987_8 NODE_332_26 NODE_197_12
	guanyl ribonucleotide binding	8	GO:0032561	7	26	54	565	2.82	0.00772486	2.11	NODE_246_50 NODE_730_1 NODE_38_72 NODE_558_12 NODE_987_8 NODE_332_26 NODE_197_12
	serine-type endopeptidase activity	7	GO:0004252	2	2	54	565	10.46	0.00898136	2.05	NODE_439_22 NODE_33_11
	oxidoreductase activity	3	GO:0016491	17	103	54	565	1.73	0.00947103	2.02	NODE_329_8 NODE_219_24 NODE_340_3 NODE_98_44 NODE_279_6 NODE_84_8 NODE_1506_2 NODE_83_45 NODE_779_1 NODE_140_5 NODE_67_37 NODE_643_13 NODE_926_2 NODE_241_4 NODE_1955_24 NODE_120_33 NODE_415_1
	pyrophosphatase activity	6	GO:0016462	8	35	54	565	2.39	0.0125957	1.9	NODE_476_7 NODE_181_135 NODE_82_20 NODE_730_1 NODE_558_12 NODE_332_26 NODE_132_21 NODE_38_72
	hydrolase activity, acting on acid anhydrides	4	GO:0016817	8	37	54	565	2.26	0.0177135	1.75	NODE_476_7 NODE_181_135 NODE_82_20 NODE_730_1 NODE_558_12 NODE_332_26 NODE_132_21 NODE_38_72
	O-methyltransferase activity	6	GO:0008171	2	3	54	565	6.98	0.025285	1.6	NODE_177_24 NODE_173_6
	biological process
	monosaccharide metabolic process	6	GO:0005996	3	5	48	451	5.64	0.00974005	2.01	NODE_1293_68 NODE_171_30 NODE_779_1
	hexose metabolic process	7	GO:0019318	3	5	48	451	5.64	0.00974005	2.01	NODE_1293_68 NODE_171_30 NODE_779_1
	glucose 6-phosphate metabolic process	6	GO:0051156	2	3	48	451	6.26	0.0310704	1.51	NODE_16_17 NODE_1955_24
	glyceraldehyde-3-phosphate metabolic process	6	GO:0019682	2	3	48	451	6.26	0.0310704	1.51	NODE_16_17 NODE_1955_24
	nucleoside phosphate metabolic process	7	GO:0006753	7	31	48	451	2.12	0.0353774	1.45	NODE_171_23 NODE_406_4 NODE_476_7 NODE_16_17 NODE_1293_68 NODE_1955_24 NODE_132_21
	ribose phosphate metabolic process	6	GO:0019693	6	25	48	451	2.25	0.0387998	1.41	NODE_406_4 NODE_476_7 NODE_16_17 NODE_1293_68 NODE_1955_24 NODE_132_21
	oxidoreduction coenzyme metabolic process	6	GO:0006733	4	13	48	451	2.89	0.0393298	1.41	NODE_406_4 NODE_16_17 NODE_1293_68 NODE_1955_24
KEGG pathway
	sce00561 Glycerolipid metabolism			4	10	45	425	3.78	0.0143804	1.84	NODE_643_13 NODE_84_8 NODE_1026_56 NODE_85_3
	sce00030 Pentose phosphate pathway			4	12	45	425	3.15	0.028879	1.54	NODE_1293_68 NODE_16_17 NODE_1955_24 NODE_331_36
domain
	Ppeptidase S8/S53 domain			2	2	58	626	10.79	0.00844984	2.07	NODE_439_22 NODE_33_11
	proteinase K-like catalytic domain			2	2	58	626	10.79	0.00844984	2.07	NODE_439_22 NODE_33_11
	peptidase S8 propeptide/proteinase inhibitor I9			2	2	58	626	10.79	0.00844984	2.07	NODE_439_22 NODE_33_11
	aldehyde dehydrogenase N-terminal domain			4	10	58	626	4.32	0.00914724	2.04	NODE_643_13 NODE_279_6 NODE_84_8 NODE_83_45
	aldehyde dehydrogenase, C-terminal			4	10	58	626	4.32	0.00914724	2.04	NODE_643_13 NODE_279_6 NODE_84_8 NODE_83_45
	aldehyde dehydrogenase domain			4	10	58	626	4.32	0.00914724	2.04	NODE_643_13 NODE_279_6 NODE_84_8 NODE_83_45
	aldehyde/histidinol dehydrogenase			4	10	58	626	4.32	0.00914724	2.04	NODE_643_13 NODE_279_6 NODE_84_8 NODE_83_45
	O-methyltransferase, family 2			2	3	58	626	7.2	0.0238329	1.62	NODE_177_24 NODE_173_6
	septin-type guanine nucleotide-binding (G) domain			2	4	58	626	5.4	0.0448333	1.35	NODE_987_8 NODE_197_12
