# Supplementary material for: Tandem Mass Tag labelling quantitative acetylome analysis of differentially modified proteins during mycoparasitism of Clonostachys chloroleuca 67–1
Source: Sci Rep. 2021 Nov 17;11:22383. doi: 10.1038/s41598-021-01956-2 (PMC8599485; doi:10.1038/s41598-021-01956-2)
Supplement: Supplementary file 9 — Supplementary Information 9. [file 41598_2021_1956_MOESM9_ESM.xlsx]

## Sheet: Sheet1
Table S8. GO Enrichment Analysis of Down-regulated Kac Proteins in C. rosea 67-1
terms level 1	ID	level	description	Fisher's exact test p-value	protein accession	position	ratio	p-value	protein description	localization probability	PEP	score	modified sequence	charge	mass error [ppm]	MS/MS count
molecular function
	GO:0016746	4	transferase activity, transferring acyl groups	0.00770809	NODE_83_19	323	0.525	0.011222	predicted protein [Nectria haematococca mpVI 77-13-4]	1	0.00018732	77.732	LLIQTCHK(1)R	3	3.1275	1
	GO:0016746	4	transferase activity, transferring acyl groups	0.00770809	NODE_256_2	43	0.357	0.00155936	histone acetyltransferase GCN5 [Ophiocordyceps sinensis CO18]	0.999997	1.62743e-05	56.514	KAEEEPSSPSASK(1)R	3	-0.28171	1
	GO:0016746	4	transferase activity, transferring acyl groups	0.00770809	NODE_944_26	564	0.647	0.0080406	predicted protein [Nectria haematococca mpVI 77-13-4]	1	0.00038189	69.721	ACQK(1)HVSMTR	3	-0.73965	2
	GO:0016746	4	transferase activity, transferring acyl groups	0.00770809	NODE_2_65	1022	0.539	0.00172231	dihydrolipoamide succinyltransferase [Colletotrichum orbiculare MAFF 240422]	1	0.0013645	83.948	TIADLGK(1)K	2	-2.1038	1
	GO:0003677	5	DNA binding	0.000247792	NODE_230_9	350	0.659	0.0108565	Flap endonuclease 1 [Fusarium oxysporum f. sp. cubense race 4]	1	0.0161096	40.496	LEGFFK(1)PLPK	2	2.2378	1
	GO:0003677	5	DNA binding	0.000247792	NODE_441_10	28	0.6	0.0022981	histone H3 [Neurospora crassa OR74A]	1	2.89079e-08	98.407	K(1)SAPSTGGVK(0.936)K(0.064)PHR	3	-1.4397	31
	GO:0003677	5	DNA binding	0.000247792	NODE_441_10	37	0.587	0.0052834	histone H3 [Neurospora crassa OR74A]	0.951845	4.58478e-08	91.789	K(1)SAPSTGGVK(0.952)K(0.048)PHR	3	1.7373	3
	GO:0003677	5	DNA binding	0.000247792	NODE_441_10	10	0.648	0.0071392	histone H3 [Neurospora crassa OR74A]	1	1.83001e-05	105.46	QTARK(1)STGGK(1)APR	3	-1.1772	67
	GO:0003677	5	DNA binding	0.000247792	NODE_441_10	19	0.654	0.0031772	histone H3 [Neurospora crassa OR74A]	1	5.59068e-10	127.93	K(1)QLASK(1)AAR	3	1.5382	26
	GO:0003677	5	DNA binding	0.000247792	NODE_105_15	9	0.327	0.00040183	hypothetical protein [Podospora anserina S mat+]	1	2.53308e-56	120.23	AAADK(1)RPANK(1)APVASK(1)APEK	3	-0.29091	23
	GO:0003677	5	DNA binding	0.000247792	NODE_105_15	20	0.558	0.00044333	hypothetical protein [Podospora anserina S mat+]	1	2.53308e-56	120.23	RPANK(1)APVASK(1)APEK	3	-0.73429	39
	GO:0003677	5	DNA binding	0.000247792	NODE_105_15	14	0.504	0.0006424	hypothetical protein [Podospora anserina S mat+]	1	2.53308e-56	120.23	RPANK(1)APVASK(1)APEK	3	-0.73429	45
	GO:0003677	5	DNA binding	0.000247792	NODE_230_16	8	0.38	0.000116884	uncharacterized protein	1	0.0151039	53.756	APAATTK(1)K	2	-1.1347	2
	GO:0003677	5	DNA binding	0.000247792	NODE_441_11	6	0.607	0.0073396	hypothetical protein [Podospora anserina S mat+]	1	1.76339e-32	134.61	GK(1)GGK(1)GLGK(1)GGAK(1)R	2	-0.29721	89
	GO:0003677	5	DNA binding	0.000247792	NODE_441_11	9	0.649	0.0099591	hypothetical protein [Podospora anserina S mat+]	1	1.76339e-32	134.61	GK(1)GGK(1)GLGK(1)GGAK(1)R	2	-0.29721	132
	GO:0003677	5	DNA binding	0.000247792	NODE_2951_8	7	0.551	0.0024828	histone 2A variant [Nectria haematococca mpVI 77-13-4]	1	1.468e-27	98.543	GK(1)SSGGK(1)SSGGK(1)TSAAEGPKK	4	0.32809	17
	GO:0003677	5	DNA binding	0.000247792	NODE_2951_8	17	0.532	0.00165938	histone 2A variant [Nectria haematococca mpVI 77-13-4]	1	2.11423e-55	122.64	SSGGK(1)TSAAEGPKK	3	2.6401	21
	GO:0003677	5	DNA binding	0.000247792	NODE_2951_8	12	0.54	0.0020765	histone 2A variant [Nectria haematococca mpVI 77-13-4]	1	2.11423e-55	122.64	SSGGK(1)SSGGK(1)TSAAEGPKK	3	1.1311	19
	GO:0003677	5	DNA binding	0.000247792	NODE_2951_8	5	0.572	0.0056445	histone 2A variant [Nectria haematococca mpVI 77-13-4]	1	5.80937e-09	86.803	AGGK(1)GK(1)SSGGK(1)SSGGK	3	-0.78215	7
	GO:0005506	7	iron ion binding	0.0160063	NODE_195_40	19	0.535	0.0097804	hypothetical protein TRIVIDRAFT_173105 [Trichoderma virens Gv29-8]	0.968262	0.00334422	67.334	SDTSLK(0.968)K(0.032)PK	3	0.77168	2
	GO:0005506	7	iron ion binding	0.0160063	NODE_340_3	652	0.621	0.000199765	predicted protein [Nectria haematococca mpVI 77-13-4]	1	6.39883e-12	41.911	GFPNHFK(1)SDSIYAHYPMVTPDENR	4	1.842	1
	GO:0005506	7	iron ion binding	0.0160063	NODE_340_3	279	0.613	0.000143636	predicted protein [Nectria haematococca mpVI 77-13-4]	1	6.37701e-06	67.997	SGHLK(1)PDCFADK	3	-2.1058	1
	GO:0016705	4	oxidoreductase activity, acting on paired donors, with incorporation or reduction of molecular oxygen	0.0233879	NODE_195_40	19	0.535	0.0097804	hypothetical protein TRIVIDRAFT_173105 [Trichoderma virens Gv29-8]	0.968262	0.00334422	67.334	SDTSLK(0.968)K(0.032)PK	3	0.77168	2
	GO:0016705	4	oxidoreductase activity, acting on paired donors, with incorporation or reduction of molecular oxygen	0.0233879	NODE_340_3	652	0.621	0.000199765	predicted protein [Nectria haematococca mpVI 77-13-4]	1	6.39883e-12	41.911	GFPNHFK(1)SDSIYAHYPMVTPDENR	4	1.842	1
	GO:0016705	4	oxidoreductase activity, acting on paired donors, with incorporation or reduction of molecular oxygen	0.0233879	NODE_340_3	279	0.613	0.000143636	predicted protein [Nectria haematococca mpVI 77-13-4]	1	6.37701e-06	67.997	SGHLK(1)PDCFADK	3	-2.1058	1
	GO:0016747	5	transferase activity, transferring acyl groups other than amino-acyl groups	0.101384	NODE_256_2	43	0.357	0.00155936	histone acetyltransferase GCN5 [Ophiocordyceps sinensis CO18]	0.999997	1.62743e-05	56.514	KAEEEPSSPSASK(1)R	3	-0.28171	1
	GO:0016747	5	transferase activity, transferring acyl groups other than amino-acyl groups	0.101384	NODE_2_65	1022	0.539	0.00172231	dihydrolipoamide succinyltransferase [Colletotrichum orbiculare MAFF 240422]	1	0.0013645	83.948	TIADLGK(1)K	2	-2.1038	1
	GO:0016491	3	oxidoreductase activity	0.127432	NODE_195_40	19	0.535	0.0097804	hypothetical protein TRIVIDRAFT_173105 [Trichoderma virens Gv29-8]	0.968262	0.00334422	67.334	SDTSLK(0.968)K(0.032)PK	3	0.77168	2
	GO:0016491	3	oxidoreductase activity	0.127432	NODE_53_14	338	0.652	0.010715	hypothetical protein TRIATDRAFT_298634 [Trichoderma atroviride IMI 206040]	1	0.000347102	55.261	STNDPIAGLK(1)QK	3	-0.47995	2
	GO:0016491	3	oxidoreductase activity	0.127432	NODE_23_10	306	0.281	0.000120553	dihydrolipoyl dehydrogenase [Beauveria bassiana ARSEF 2860]	1	2.92444e-07	95.264	AK(1)TNLDTDGLVK	2	-1.3489	1
	GO:0016491	3	oxidoreductase activity	0.127432	NODE_23_10	20	0.58	0.0053173	dihydrolipoyl dehydrogenase [Beauveria bassiana ARSEF 2860]	1	0.000580284	87.476	GIEFLFK(1)K	3	-0.55791	3
	GO:0016491	3	oxidoreductase activity	0.127432	NODE_2812_69	171	0.258	0.00046208	hypothetical protein FOQG_19302 [Fusarium oxysporum f. sp. raphani 54005]	1	0.000248627	42.958	QPPNK(1)TELVQTQILR	3	-0.24481	1
	GO:0016491	3	oxidoreductase activity	0.127432	NODE_120_36	251	0.362	0.000122148	probable NDE1-mitochondrial cytosolically directed NADH dehydrogenase [Claviceps purpurea 20.1]	1	3.67728e-05	50.305	ENSCFLK(1)EIDDAQR	3	-2.055	1
	GO:0016491	3	oxidoreductase activity	0.127432	NODE_604_21	588	0.423	0.00011849	alcohol oxidase [Colletotrichum orbiculare MAFF 240422]	1	0.00718288	43.297	LNVHGVK(1)GLK	3	0.7689	1
	GO:0016491	3	oxidoreductase activity	0.127432	NODE_604_21	272	0.445	0.00032454	alcohol oxidase [Colletotrichum orbiculare MAFF 240422]	1	0.00762335	46.352	SGVGDPAK(1)LR	2	-0.8386	1
	GO:0016491	3	oxidoreductase activity	0.127432	NODE_604_21	66	0.533	0.00095721	alcohol oxidase [Colletotrichum orbiculare MAFF 240422]	1	0.000517463	47.639	LDSK(1)TATFYESRPSK	4	1.1185	1
	GO:0016491	3	oxidoreductase activity	0.127432	NODE_604_21	214	0.549	0.0030015	alcohol oxidase [Colletotrichum orbiculare MAFF 240422]	1	0.00253159	49.448	VDK(1)VIIENGR	2	0.88087	1
	GO:0016491	3	oxidoreductase activity	0.127432	NODE_340_3	652	0.621	0.000199765	predicted protein [Nectria haematococca mpVI 77-13-4]	1	6.39883e-12	41.911	GFPNHFK(1)SDSIYAHYPMVTPDENR	4	1.842	1
	GO:0016491	3	oxidoreductase activity	0.127432	NODE_340_3	279	0.613	0.000143636	predicted protein [Nectria haematococca mpVI 77-13-4]	1	6.37701e-06	67.997	SGHLK(1)PDCFADK	3	-2.1058	1
	GO:0003676	4	nucleic acid binding	0.0602467	NODE_230_9	350	0.659	0.0108565	Flap endonuclease 1 [Fusarium oxysporum f. sp. cubense race 4]	1	0.0161096	40.496	LEGFFK(1)PLPK	2	2.2378	1
	GO:0003676	4	nucleic acid binding	0.0602467	NODE_441_10	28	0.6	0.0022981	histone H3 [Neurospora crassa OR74A]	1	2.89079e-08	98.407	K(1)SAPSTGGVK(0.936)K(0.064)PHR	3	-1.4397	31
	GO:0003676	4	nucleic acid binding	0.0602467	NODE_441_10	37	0.587	0.0052834	histone H3 [Neurospora crassa OR74A]	0.951845	4.58478e-08	91.789	K(1)SAPSTGGVK(0.952)K(0.048)PHR	3	1.7373	3
	GO:0003676	4	nucleic acid binding	0.0602467	NODE_441_10	10	0.648	0.0071392	histone H3 [Neurospora crassa OR74A]	1	1.83001e-05	105.46	QTARK(1)STGGK(1)APR	3	-1.1772	67
	GO:0003676	4	nucleic acid binding	0.0602467	NODE_441_10	19	0.654	0.0031772	histone H3 [Neurospora crassa OR74A]	1	5.59068e-10	127.93	K(1)QLASK(1)AAR	3	1.5382	26
	GO:0003676	4	nucleic acid binding	0.0602467	NODE_2303_101	106	0.631	0.0044415	hypothetical protein NECHADRAFT_100804 [Nectria haematococca mpVI 77-13-4]	1	0.000166404	40.724	TVELNCSGEELESHK(1)R	3	-0.21765	1
	GO:0003676	4	nucleic acid binding	0.0602467	NODE_105_15	9	0.327	0.00040183	hypothetical protein [Podospora anserina S mat+]	1	2.53308e-56	120.23	AAADK(1)RPANK(1)APVASK(1)APEK	3	-0.29091	23
	GO:0003676	4	nucleic acid binding	0.0602467	NODE_105_15	20	0.558	0.00044333	hypothetical protein [Podospora anserina S mat+]	1	2.53308e-56	120.23	RPANK(1)APVASK(1)APEK	3	-0.73429	39
	GO:0003676	4	nucleic acid binding	0.0602467	NODE_105_15	14	0.504	0.0006424	hypothetical protein [Podospora anserina S mat+]	1	2.53308e-56	120.23	RPANK(1)APVASK(1)APEK	3	-0.73429	45
	GO:0003676	4	nucleic acid binding	0.0602467	NODE_230_16	8	0.38	0.000116884	uncharacterized protein	1	0.0151039	53.756	APAATTK(1)K	2	-1.1347	2
	GO:0003676	4	nucleic acid binding	0.0602467	NODE_441_11	6	0.607	0.0073396	hypothetical protein [Podospora anserina S mat+]	1	1.76339e-32	134.61	GK(1)GGK(1)GLGK(1)GGAK(1)R	2	-0.29721	89
	GO:0003676	4	nucleic acid binding	0.0602467	NODE_441_11	9	0.649	0.0099591	hypothetical protein [Podospora anserina S mat+]	1	1.76339e-32	134.61	GK(1)GGK(1)GLGK(1)GGAK(1)R	2	-0.29721	132
	GO:0003676	4	nucleic acid binding	0.0602467	NODE_2951_8	7	0.551	0.0024828	histone 2A variant [Nectria haematococca mpVI 77-13-4]	1	1.468e-27	98.543	GK(1)SSGGK(1)SSGGK(1)TSAAEGPKK	4	0.32809	17
	GO:0003676	4	nucleic acid binding	0.0602467	NODE_2951_8	17	0.532	0.00165938	histone 2A variant [Nectria haematococca mpVI 77-13-4]	1	2.11423e-55	122.64	SSGGK(1)TSAAEGPKK	3	2.6401	21
	GO:0003676	4	nucleic acid binding	0.0602467	NODE_2951_8	12	0.54	0.0020765	histone 2A variant [Nectria haematococca mpVI 77-13-4]	1	2.11423e-55	122.64	SSGGK(1)SSGGK(1)TSAAEGPKK	3	1.1311	19
	GO:0003676	4	nucleic acid binding	0.0602467	NODE_2951_8	5	0.572	0.0056445	histone 2A variant [Nectria haematococca mpVI 77-13-4]	1	5.80937e-09	86.803	AGGK(1)GK(1)SSGGK(1)SSGGK	3	-0.78215	7
	GO:0050660	6	flavin adenine dinucleotide binding	0.144408	NODE_23_10	306	0.281	0.000120553	dihydrolipoyl dehydrogenase [Beauveria bassiana ARSEF 2860]	1	2.92444e-07	95.264	AK(1)TNLDTDGLVK	2	-1.3489	1
	GO:0050660	6	flavin adenine dinucleotide binding	0.144408	NODE_23_10	20	0.58	0.0053173	dihydrolipoyl dehydrogenase [Beauveria bassiana ARSEF 2860]	1	0.000580284	87.476	GIEFLFK(1)K	3	-0.55791	3
	GO:0050660	6	flavin adenine dinucleotide binding	0.144408	NODE_604_21	588	0.423	0.00011849	alcohol oxidase [Colletotrichum orbiculare MAFF 240422]	1	0.00718288	43.297	LNVHGVK(1)GLK	3	0.7689	1
	GO:0050660	6	flavin adenine dinucleotide binding	0.144408	NODE_604_21	272	0.445	0.00032454	alcohol oxidase [Colletotrichum orbiculare MAFF 240422]	1	0.00762335	46.352	SGVGDPAK(1)LR	2	-0.8386	1
	GO:0050660	6	flavin adenine dinucleotide binding	0.144408	NODE_604_21	66	0.533	0.00095721	alcohol oxidase [Colletotrichum orbiculare MAFF 240422]	1	0.000517463	47.639	LDSK(1)TATFYESRPSK	4	1.1185	1
	GO:0050660	6	flavin adenine dinucleotide binding	0.144408	NODE_604_21	214	0.549	0.0030015	alcohol oxidase [Colletotrichum orbiculare MAFF 240422]	1	0.00253159	49.448	VDK(1)VIIENGR	2	0.88087	1
	GO:0046983	4	protein dimerization activity	0.000275751	NODE_441_10	28	0.6	0.0022981	histone H3 [Neurospora crassa OR74A]	1	2.89079e-08	98.407	K(1)SAPSTGGVK(0.936)K(0.064)PHR	3	-1.4397	31
	GO:0046983	4	protein dimerization activity	0.000275751	NODE_441_10	37	0.587	0.0052834	histone H3 [Neurospora crassa OR74A]	0.951845	4.58478e-08	91.789	K(1)SAPSTGGVK(0.952)K(0.048)PHR	3	1.7373	3
	GO:0046983	4	protein dimerization activity	0.000275751	NODE_441_10	10	0.648	0.0071392	histone H3 [Neurospora crassa OR74A]	1	1.83001e-05	105.46	QTARK(1)STGGK(1)APR	3	-1.1772	67
	GO:0046983	4	protein dimerization activity	0.000275751	NODE_441_10	19	0.654	0.0031772	histone H3 [Neurospora crassa OR74A]	1	5.59068e-10	127.93	K(1)QLASK(1)AAR	3	1.5382	26
	GO:0046983	4	protein dimerization activity	0.000275751	NODE_105_15	9	0.327	0.00040183	hypothetical protein [Podospora anserina S mat+]	1	2.53308e-56	120.23	AAADK(1)RPANK(1)APVASK(1)APEK	3	-0.29091	23
	GO:0046983	4	protein dimerization activity	0.000275751	NODE_105_15	20	0.558	0.00044333	hypothetical protein [Podospora anserina S mat+]	1	2.53308e-56	120.23	RPANK(1)APVASK(1)APEK	3	-0.73429	39
	GO:0046983	4	protein dimerization activity	0.000275751	NODE_105_15	14	0.504	0.0006424	hypothetical protein [Podospora anserina S mat+]	1	2.53308e-56	120.23	RPANK(1)APVASK(1)APEK	3	-0.73429	45
	GO:0046983	4	protein dimerization activity	0.000275751	NODE_441_11	6	0.607	0.0073396	hypothetical protein [Podospora anserina S mat+]	1	1.76339e-32	134.61	GK(1)GGK(1)GLGK(1)GGAK(1)R	2	-0.29721	89
	GO:0046983	4	protein dimerization activity	0.000275751	NODE_441_11	9	0.649	0.0099591	hypothetical protein [Podospora anserina S mat+]	1	1.76339e-32	134.61	GK(1)GGK(1)GLGK(1)GGAK(1)R	2	-0.29721	132
	GO:0046983	4	protein dimerization activity	0.000275751	NODE_2951_8	7	0.551	0.0024828	histone 2A variant [Nectria haematococca mpVI 77-13-4]	1	1.468e-27	98.543	GK(1)SSGGK(1)SSGGK(1)TSAAEGPKK	4	0.32809	17
	GO:0046983	4	protein dimerization activity	0.000275751	NODE_2951_8	17	0.532	0.00165938	histone 2A variant [Nectria haematococca mpVI 77-13-4]	1	2.11423e-55	122.64	SSGGK(1)TSAAEGPKK	3	2.6401	21
	GO:0046983	4	protein dimerization activity	0.000275751	NODE_2951_8	12	0.54	0.0020765	histone 2A variant [Nectria haematococca mpVI 77-13-4]	1	2.11423e-55	122.64	SSGGK(1)SSGGK(1)TSAAEGPKK	3	1.1311	19
	GO:0046983	4	protein dimerization activity	0.000275751	NODE_2951_8	5	0.572	0.0056445	histone 2A variant [Nectria haematococca mpVI 77-13-4]	1	5.80937e-09	86.803	AGGK(1)GK(1)SSGGK(1)SSGGK	3	-0.78215	7
	GO:0005515	3	protein binding	0.142199	NODE_441_10	28	0.6	0.0022981	histone H3 [Neurospora crassa OR74A]	1	2.89079e-08	98.407	K(1)SAPSTGGVK(0.936)K(0.064)PHR	3	-1.4397	31
	GO:0005515	3	protein binding	0.142199	NODE_441_10	37	0.587	0.0052834	histone H3 [Neurospora crassa OR74A]	0.951845	4.58478e-08	91.789	K(1)SAPSTGGVK(0.952)K(0.048)PHR	3	1.7373	3
	GO:0005515	3	protein binding	0.142199	NODE_441_10	10	0.648	0.0071392	histone H3 [Neurospora crassa OR74A]	1	1.83001e-05	105.46	QTARK(1)STGGK(1)APR	3	-1.1772	67
	GO:0005515	3	protein binding	0.142199	NODE_441_10	19	0.654	0.0031772	histone H3 [Neurospora crassa OR74A]	1	5.59068e-10	127.93	K(1)QLASK(1)AAR	3	1.5382	26
	GO:0005515	3	protein binding	0.142199	NODE_233_32	248	0.389	0.0048025	Nitrile-specifier protein 5 [Fusarium oxysporum f. sp. cubense race 1]	1	9.05747e-17	45.099	VQGK(1)SYLVTMFGERDPSPLGHAGAGK	4	2.2803	1
	GO:0005515	3	protein binding	0.142199	NODE_256_2	43	0.357	0.00155936	histone acetyltransferase GCN5 [Ophiocordyceps sinensis CO18]	0.999997	1.62743e-05	56.514	KAEEEPSSPSASK(1)R	3	-0.28171	1
	GO:0005515	3	protein binding	0.142199	NODE_105_15	9	0.327	0.00040183	hypothetical protein [Podospora anserina S mat+]	1	2.53308e-56	120.23	AAADK(1)RPANK(1)APVASK(1)APEK	3	-0.29091	23
	GO:0005515	3	protein binding	0.142199	NODE_105_15	20	0.558	0.00044333	hypothetical protein [Podospora anserina S mat+]	1	2.53308e-56	120.23	RPANK(1)APVASK(1)APEK	3	-0.73429	39
	GO:0005515	3	protein binding	0.142199	NODE_105_15	14	0.504	0.0006424	hypothetical protein [Podospora anserina S mat+]	1	2.53308e-56	120.23	RPANK(1)APVASK(1)APEK	3	-0.73429	45
	GO:0005515	3	protein binding	0.142199	NODE_441_11	6	0.607	0.0073396	hypothetical protein [Podospora anserina S mat+]	1	1.76339e-32	134.61	GK(1)GGK(1)GLGK(1)GGAK(1)R	2	-0.29721	89
	GO:0005515	3	protein binding	0.142199	NODE_441_11	9	0.649	0.0099591	hypothetical protein [Podospora anserina S mat+]	1	1.76339e-32	134.61	GK(1)GGK(1)GLGK(1)GGAK(1)R	2	-0.29721	132
	GO:0005515	3	protein binding	0.142199	NODE_2951_8	7	0.551	0.0024828	histone 2A variant [Nectria haematococca mpVI 77-13-4]	1	1.468e-27	98.543	GK(1)SSGGK(1)SSGGK(1)TSAAEGPKK	4	0.32809	17
	GO:0005515	3	protein binding	0.142199	NODE_2951_8	17	0.532	0.00165938	histone 2A variant [Nectria haematococca mpVI 77-13-4]	1	2.11423e-55	122.64	SSGGK(1)TSAAEGPKK	3	2.6401	21
	GO:0005515	3	protein binding	0.142199	NODE_2951_8	12	0.54	0.0020765	histone 2A variant [Nectria haematococca mpVI 77-13-4]	1	2.11423e-55	122.64	SSGGK(1)SSGGK(1)TSAAEGPKK	3	1.1311	19
	GO:0005515	3	protein binding	0.142199	NODE_2951_8	5	0.572	0.0056445	histone 2A variant [Nectria haematococca mpVI 77-13-4]	1	5.80937e-09	86.803	AGGK(1)GK(1)SSGGK(1)SSGGK	3	-0.78215	7
	GO:0016740	3	transferase activity	0.186476	NODE_733_10	172	0.567	0.0021551	fatty acid synthase subunit alpha [Beauveria bassiana ARSEF 2860]	1	0.000744928	73.885	AIK(1)DLVGGK	3	-0.44135	2
	GO:0016740	3	transferase activity	0.186476	NODE_83_19	323	0.525	0.011222	predicted protein [Nectria haematococca mpVI 77-13-4]	1	0.00018732	77.732	LLIQTCHK(1)R	3	3.1275	1
	GO:0016740	3	transferase activity	0.186476	NODE_256_2	43	0.357	0.00155936	histone acetyltransferase GCN5 [Ophiocordyceps sinensis CO18]	0.999997	1.62743e-05	56.514	KAEEEPSSPSASK(1)R	3	-0.28171	1
	GO:0016740	3	transferase activity	0.186476	NODE_944_26	564	0.647	0.0080406	predicted protein [Nectria haematococca mpVI 77-13-4]	1	0.00038189	69.721	ACQK(1)HVSMTR	3	-0.73965	2
	GO:0016740	3	transferase activity	0.186476	NODE_2_65	1022	0.539	0.00172231	dihydrolipoamide succinyltransferase [Colletotrichum orbiculare MAFF 240422]	1	0.0013645	83.948	TIADLGK(1)K	2	-2.1038	1
	GO:0046982	5	protein heterodimerization activity	3.58067e-05	NODE_441_10	28	0.6	0.0022981	histone H3 [Neurospora crassa OR74A]	1	2.89079e-08	98.407	K(1)SAPSTGGVK(0.936)K(0.064)PHR	3	-1.4397	31
	GO:0046982	5	protein heterodimerization activity	3.58067e-05	NODE_441_10	37	0.587	0.0052834	histone H3 [Neurospora crassa OR74A]	0.951845	4.58478e-08	91.789	K(1)SAPSTGGVK(0.952)K(0.048)PHR	3	1.7373	3
	GO:0046982	5	protein heterodimerization activity	3.58067e-05	NODE_441_10	10	0.648	0.0071392	histone H3 [Neurospora crassa OR74A]	1	1.83001e-05	105.46	QTARK(1)STGGK(1)APR	3	-1.1772	67
	GO:0046982	5	protein heterodimerization activity	3.58067e-05	NODE_441_10	19	0.654	0.0031772	histone H3 [Neurospora crassa OR74A]	1	5.59068e-10	127.93	K(1)QLASK(1)AAR	3	1.5382	26
	GO:0046982	5	protein heterodimerization activity	3.58067e-05	NODE_105_15	9	0.327	0.00040183	hypothetical protein [Podospora anserina S mat+]	1	2.53308e-56	120.23	AAADK(1)RPANK(1)APVASK(1)APEK	3	-0.29091	23
	GO:0046982	5	protein heterodimerization activity	3.58067e-05	NODE_105_15	20	0.558	0.00044333	hypothetical protein [Podospora anserina S mat+]	1	2.53308e-56	120.23	RPANK(1)APVASK(1)APEK	3	-0.73429	39
	GO:0046982	5	protein heterodimerization activity	3.58067e-05	NODE_105_15	14	0.504	0.0006424	hypothetical protein [Podospora anserina S mat+]	1	2.53308e-56	120.23	RPANK(1)APVASK(1)APEK	3	-0.73429	45
	GO:0046982	5	protein heterodimerization activity	3.58067e-05	NODE_441_11	6	0.607	0.0073396	hypothetical protein [Podospora anserina S mat+]	1	1.76339e-32	134.61	GK(1)GGK(1)GLGK(1)GGAK(1)R	2	-0.29721	89
	GO:0046982	5	protein heterodimerization activity	3.58067e-05	NODE_441_11	9	0.649	0.0099591	hypothetical protein [Podospora anserina S mat+]	1	1.76339e-32	134.61	GK(1)GGK(1)GLGK(1)GGAK(1)R	2	-0.29721	132
	GO:0046982	5	protein heterodimerization activity	3.58067e-05	NODE_2951_8	7	0.551	0.0024828	histone 2A variant [Nectria haematococca mpVI 77-13-4]	1	1.468e-27	98.543	GK(1)SSGGK(1)SSGGK(1)TSAAEGPKK	4	0.32809	17
	GO:0046982	5	protein heterodimerization activity	3.58067e-05	NODE_2951_8	17	0.532	0.00165938	histone 2A variant [Nectria haematococca mpVI 77-13-4]	1	2.11423e-55	122.64	SSGGK(1)TSAAEGPKK	3	2.6401	21
	GO:0046982	5	protein heterodimerization activity	3.58067e-05	NODE_2951_8	12	0.54	0.0020765	histone 2A variant [Nectria haematococca mpVI 77-13-4]	1	2.11423e-55	122.64	SSGGK(1)SSGGK(1)TSAAEGPKK	3	1.1311	19
	GO:0046982	5	protein heterodimerization activity	3.58067e-05	NODE_2951_8	5	0.572	0.0056445	histone 2A variant [Nectria haematococca mpVI 77-13-4]	1	5.80937e-09	86.803	AGGK(1)GK(1)SSGGK(1)SSGGK	3	-0.78215	7
	GO:0046914	6	transition metal ion binding	0.384297	NODE_195_40	19	0.535	0.0097804	hypothetical protein TRIVIDRAFT_173105 [Trichoderma virens Gv29-8]	0.968262	0.00334422	67.334	SDTSLK(0.968)K(0.032)PK	3	0.77168	2
	GO:0046914	6	transition metal ion binding	0.384297	NODE_340_3	652	0.621	0.000199765	predicted protein [Nectria haematococca mpVI 77-13-4]	1	6.39883e-12	41.911	GFPNHFK(1)SDSIYAHYPMVTPDENR	4	1.842	1
	GO:0046914	6	transition metal ion binding	0.384297	NODE_340_3	279	0.613	0.000143636	predicted protein [Nectria haematococca mpVI 77-13-4]	1	6.37701e-06	67.997	SGHLK(1)PDCFADK	3	-2.1058	1
cellular component
	GO:0043229	6	intracellular organelle	0.0677526	NODE_441_10	28	0.6	0.0022981	histone H3 [Neurospora crassa OR74A]	1	2.89079e-08	98.407	K(1)SAPSTGGVK(0.936)K(0.064)PHR	3	-1.4397	31
	GO:0043229	6	intracellular organelle	0.0677526	NODE_441_10	37	0.587	0.0052834	histone H3 [Neurospora crassa OR74A]	0.951845	4.58478e-08	91.789	K(1)SAPSTGGVK(0.952)K(0.048)PHR	3	1.7373	3
	GO:0043229	6	intracellular organelle	0.0677526	NODE_441_10	10	0.648	0.0071392	histone H3 [Neurospora crassa OR74A]	1	1.83001e-05	105.46	QTARK(1)STGGK(1)APR	3	-1.1772	67
	GO:0043229	6	intracellular organelle	0.0677526	NODE_441_10	19	0.654	0.0031772	histone H3 [Neurospora crassa OR74A]	1	5.59068e-10	127.93	K(1)QLASK(1)AAR	3	1.5382	26
	GO:0043229	6	intracellular organelle	0.0677526	NODE_53_14	338	0.652	0.010715	hypothetical protein TRIATDRAFT_298634 [Trichoderma atroviride IMI 206040]	1	0.000347102	55.261	STNDPIAGLK(1)QK	3	-0.47995	2
	GO:0043229	6	intracellular organelle	0.0677526	NODE_105_15	9	0.327	0.00040183	hypothetical protein [Podospora anserina S mat+]	1	2.53308e-56	120.23	AAADK(1)RPANK(1)APVASK(1)APEK	3	-0.29091	23
	GO:0043229	6	intracellular organelle	0.0677526	NODE_105_15	20	0.558	0.00044333	hypothetical protein [Podospora anserina S mat+]	1	2.53308e-56	120.23	RPANK(1)APVASK(1)APEK	3	-0.73429	39
	GO:0043229	6	intracellular organelle	0.0677526	NODE_105_15	14	0.504	0.0006424	hypothetical protein [Podospora anserina S mat+]	1	2.53308e-56	120.23	RPANK(1)APVASK(1)APEK	3	-0.73429	45
	GO:0043229	6	intracellular organelle	0.0677526	NODE_230_16	8	0.38	0.000116884	uncharacterized protein	1	0.0151039	53.756	APAATTK(1)K	2	-1.1347	2
	GO:0043229	6	intracellular organelle	0.0677526	NODE_441_11	6	0.607	0.0073396	hypothetical protein [Podospora anserina S mat+]	1	1.76339e-32	134.61	GK(1)GGK(1)GLGK(1)GGAK(1)R	2	-0.29721	89
	GO:0043229	6	intracellular organelle	0.0677526	NODE_441_11	9	0.649	0.0099591	hypothetical protein [Podospora anserina S mat+]	1	1.76339e-32	134.61	GK(1)GGK(1)GLGK(1)GGAK(1)R	2	-0.29721	132
	GO:0043229	6	intracellular organelle	0.0677526	NODE_2951_8	7	0.551	0.0024828	histone 2A variant [Nectria haematococca mpVI 77-13-4]	1	1.468e-27	98.543	GK(1)SSGGK(1)SSGGK(1)TSAAEGPKK	4	0.32809	17
	GO:0043229	6	intracellular organelle	0.0677526	NODE_2951_8	17	0.532	0.00165938	histone 2A variant [Nectria haematococca mpVI 77-13-4]	1	2.11423e-55	122.64	SSGGK(1)TSAAEGPKK	3	2.6401	21
	GO:0043229	6	intracellular organelle	0.0677526	NODE_2951_8	12	0.54	0.0020765	histone 2A variant [Nectria haematococca mpVI 77-13-4]	1	2.11423e-55	122.64	SSGGK(1)SSGGK(1)TSAAEGPKK	3	1.1311	19
	GO:0043229	6	intracellular organelle	0.0677526	NODE_2951_8	5	0.572	0.0056445	histone 2A variant [Nectria haematococca mpVI 77-13-4]	1	5.80937e-09	86.803	AGGK(1)GK(1)SSGGK(1)SSGGK	3	-0.78215	7
	GO:0043232	7	intracellular non-membrane-bounded organelle	0.0422984	NODE_441_10	28	0.6	0.0022981	histone H3 [Neurospora crassa OR74A]	1	2.89079e-08	98.407	K(1)SAPSTGGVK(0.936)K(0.064)PHR	3	-1.4397	31
	GO:0043232	7	intracellular non-membrane-bounded organelle	0.0422984	NODE_441_10	37	0.587	0.0052834	histone H3 [Neurospora crassa OR74A]	0.951845	4.58478e-08	91.789	K(1)SAPSTGGVK(0.952)K(0.048)PHR	3	1.7373	3
	GO:0043232	7	intracellular non-membrane-bounded organelle	0.0422984	NODE_441_10	10	0.648	0.0071392	histone H3 [Neurospora crassa OR74A]	1	1.83001e-05	105.46	QTARK(1)STGGK(1)APR	3	-1.1772	67
	GO:0043232	7	intracellular non-membrane-bounded organelle	0.0422984	NODE_441_10	19	0.654	0.0031772	histone H3 [Neurospora crassa OR74A]	1	5.59068e-10	127.93	K(1)QLASK(1)AAR	3	1.5382	26
	GO:0043232	7	intracellular non-membrane-bounded organelle	0.0422984	NODE_105_15	9	0.327	0.00040183	hypothetical protein [Podospora anserina S mat+]	1	2.53308e-56	120.23	AAADK(1)RPANK(1)APVASK(1)APEK	3	-0.29091	23
	GO:0043232	7	intracellular non-membrane-bounded organelle	0.0422984	NODE_105_15	20	0.558	0.00044333	hypothetical protein [Podospora anserina S mat+]	1	2.53308e-56	120.23	RPANK(1)APVASK(1)APEK	3	-0.73429	39
	GO:0043232	7	intracellular non-membrane-bounded organelle	0.0422984	NODE_105_15	14	0.504	0.0006424	hypothetical protein [Podospora anserina S mat+]	1	2.53308e-56	120.23	RPANK(1)APVASK(1)APEK	3	-0.73429	45
	GO:0043232	7	intracellular non-membrane-bounded organelle	0.0422984	NODE_230_16	8	0.38	0.000116884	uncharacterized protein	1	0.0151039	53.756	APAATTK(1)K	2	-1.1347	2
	GO:0043232	7	intracellular non-membrane-bounded organelle	0.0422984	NODE_441_11	6	0.607	0.0073396	hypothetical protein [Podospora anserina S mat+]	1	1.76339e-32	134.61	GK(1)GGK(1)GLGK(1)GGAK(1)R	2	-0.29721	89
	GO:0043232	7	intracellular non-membrane-bounded organelle	0.0422984	NODE_441_11	9	0.649	0.0099591	hypothetical protein [Podospora anserina S mat+]	1	1.76339e-32	134.61	GK(1)GGK(1)GLGK(1)GGAK(1)R	2	-0.29721	132
	GO:0043232	7	intracellular non-membrane-bounded organelle	0.0422984	NODE_2951_8	7	0.551	0.0024828	histone 2A variant [Nectria haematococca mpVI 77-13-4]	1	1.468e-27	98.543	GK(1)SSGGK(1)SSGGK(1)TSAAEGPKK	4	0.32809	17
	GO:0043232	7	intracellular non-membrane-bounded organelle	0.0422984	NODE_2951_8	17	0.532	0.00165938	histone 2A variant [Nectria haematococca mpVI 77-13-4]	1	2.11423e-55	122.64	SSGGK(1)TSAAEGPKK	3	2.6401	21
	GO:0043232	7	intracellular non-membrane-bounded organelle	0.0422984	NODE_2951_8	12	0.54	0.0020765	histone 2A variant [Nectria haematococca mpVI 77-13-4]	1	2.11423e-55	122.64	SSGGK(1)SSGGK(1)TSAAEGPKK	3	1.1311	19
	GO:0043232	7	intracellular non-membrane-bounded organelle	0.0422984	NODE_2951_8	5	0.572	0.0056445	histone 2A variant [Nectria haematococca mpVI 77-13-4]	1	5.80937e-09	86.803	AGGK(1)GK(1)SSGGK(1)SSGGK	3	-0.78215	7
	GO:0044446	7	intracellular organelle part	0.00629322	NODE_441_10	28	0.6	0.0022981	histone H3 [Neurospora crassa OR74A]	1	2.89079e-08	98.407	K(1)SAPSTGGVK(0.936)K(0.064)PHR	3	-1.4397	31
	GO:0044446	7	intracellular organelle part	0.00629322	NODE_441_10	37	0.587	0.0052834	histone H3 [Neurospora crassa OR74A]	0.951845	4.58478e-08	91.789	K(1)SAPSTGGVK(0.952)K(0.048)PHR	3	1.7373	3
	GO:0044446	7	intracellular organelle part	0.00629322	NODE_441_10	10	0.648	0.0071392	histone H3 [Neurospora crassa OR74A]	1	1.83001e-05	105.46	QTARK(1)STGGK(1)APR	3	-1.1772	67
	GO:0044446	7	intracellular organelle part	0.00629322	NODE_441_10	19	0.654	0.0031772	histone H3 [Neurospora crassa OR74A]	1	5.59068e-10	127.93	K(1)QLASK(1)AAR	3	1.5382	26
	GO:0044446	7	intracellular organelle part	0.00629322	NODE_105_15	9	0.327	0.00040183	hypothetical protein [Podospora anserina S mat+]	1	2.53308e-56	120.23	AAADK(1)RPANK(1)APVASK(1)APEK	3	-0.29091	23
	GO:0044446	7	intracellular organelle part	0.00629322	NODE_105_15	20	0.558	0.00044333	hypothetical protein [Podospora anserina S mat+]	1	2.53308e-56	120.23	RPANK(1)APVASK(1)APEK	3	-0.73429	39
	GO:0044446	7	intracellular organelle part	0.00629322	NODE_105_15	14	0.504	0.0006424	hypothetical protein [Podospora anserina S mat+]	1	2.53308e-56	120.23	RPANK(1)APVASK(1)APEK	3	-0.73429	45
	GO:0044446	7	intracellular organelle part	0.00629322	NODE_230_16	8	0.38	0.000116884	uncharacterized protein	1	0.0151039	53.756	APAATTK(1)K	2	-1.1347	2
	GO:0044446	7	intracellular organelle part	0.00629322	NODE_441_11	6	0.607	0.0073396	hypothetical protein [Podospora anserina S mat+]	1	1.76339e-32	134.61	GK(1)GGK(1)GLGK(1)GGAK(1)R	2	-0.29721	89
	GO:0044446	7	intracellular organelle part	0.00629322	NODE_441_11	9	0.649	0.0099591	hypothetical protein [Podospora anserina S mat+]	1	1.76339e-32	134.61	GK(1)GGK(1)GLGK(1)GGAK(1)R	2	-0.29721	132
	GO:0044446	7	intracellular organelle part	0.00629322	NODE_2951_8	7	0.551	0.0024828	histone 2A variant [Nectria haematococca mpVI 77-13-4]	1	1.468e-27	98.543	GK(1)SSGGK(1)SSGGK(1)TSAAEGPKK	4	0.32809	17
	GO:0044446	7	intracellular organelle part	0.00629322	NODE_2951_8	17	0.532	0.00165938	histone 2A variant [Nectria haematococca mpVI 77-13-4]	1	2.11423e-55	122.64	SSGGK(1)TSAAEGPKK	3	2.6401	21
	GO:0044446	7	intracellular organelle part	0.00629322	NODE_2951_8	12	0.54	0.0020765	histone 2A variant [Nectria haematococca mpVI 77-13-4]	1	2.11423e-55	122.64	SSGGK(1)SSGGK(1)TSAAEGPKK	3	1.1311	19
	GO:0044446	7	intracellular organelle part	0.00629322	NODE_2951_8	5	0.572	0.0056445	histone 2A variant [Nectria haematococca mpVI 77-13-4]	1	5.80937e-09	86.803	AGGK(1)GK(1)SSGGK(1)SSGGK	3	-0.78215	7
	GO:0032991	2	macromolecular complex	0.0677526	NODE_441_10	28	0.6	0.0022981	histone H3 [Neurospora crassa OR74A]	1	2.89079e-08	98.407	K(1)SAPSTGGVK(0.936)K(0.064)PHR	3	-1.4397	31
	GO:0032991	2	macromolecular complex	0.0677526	NODE_441_10	37	0.587	0.0052834	histone H3 [Neurospora crassa OR74A]	0.951845	4.58478e-08	91.789	K(1)SAPSTGGVK(0.952)K(0.048)PHR	3	1.7373	3
	GO:0032991	2	macromolecular complex	0.0677526	NODE_441_10	10	0.648	0.0071392	histone H3 [Neurospora crassa OR74A]	1	1.83001e-05	105.46	QTARK(1)STGGK(1)APR	3	-1.1772	67
	GO:0032991	2	macromolecular complex	0.0677526	NODE_441_10	19	0.654	0.0031772	histone H3 [Neurospora crassa OR74A]	1	5.59068e-10	127.93	K(1)QLASK(1)AAR	3	1.5382	26
	GO:0032991	2	macromolecular complex	0.0677526	NODE_105_15	9	0.327	0.00040183	hypothetical protein [Podospora anserina S mat+]	1	2.53308e-56	120.23	AAADK(1)RPANK(1)APVASK(1)APEK	3	-0.29091	23
	GO:0032991	2	macromolecular complex	0.0677526	NODE_105_15	20	0.558	0.00044333	hypothetical protein [Podospora anserina S mat+]	1	2.53308e-56	120.23	RPANK(1)APVASK(1)APEK	3	-0.73429	39
	GO:0032991	2	macromolecular complex	0.0677526	NODE_105_15	14	0.504	0.0006424	hypothetical protein [Podospora anserina S mat+]	1	2.53308e-56	120.23	RPANK(1)APVASK(1)APEK	3	-0.73429	45
	GO:0032991	2	macromolecular complex	0.0677526	NODE_230_16	8	0.38	0.000116884	uncharacterized protein	1	0.0151039	53.756	APAATTK(1)K	2	-1.1347	2
	GO:0032991	2	macromolecular complex	0.0677526	NODE_441_11	6	0.607	0.0073396	hypothetical protein [Podospora anserina S mat+]	1	1.76339e-32	134.61	GK(1)GGK(1)GLGK(1)GGAK(1)R	2	-0.29721	89
	GO:0032991	2	macromolecular complex	0.0677526	NODE_441_11	9	0.649	0.0099591	hypothetical protein [Podospora anserina S mat+]	1	1.76339e-32	134.61	GK(1)GGK(1)GLGK(1)GGAK(1)R	2	-0.29721	132
	GO:0032991	2	macromolecular complex	0.0677526	NODE_2_65	1022	0.539	0.00172231	dihydrolipoamide succinyltransferase [Colletotrichum orbiculare MAFF 240422]	1	0.0013645	83.948	TIADLGK(1)K	2	-2.1038	1
	GO:0032991	2	macromolecular complex	0.0677526	NODE_2951_8	7	0.551	0.0024828	histone 2A variant [Nectria haematococca mpVI 77-13-4]	1	1.468e-27	98.543	GK(1)SSGGK(1)SSGGK(1)TSAAEGPKK	4	0.32809	17
	GO:0032991	2	macromolecular complex	0.0677526	NODE_2951_8	17	0.532	0.00165938	histone 2A variant [Nectria haematococca mpVI 77-13-4]	1	2.11423e-55	122.64	SSGGK(1)TSAAEGPKK	3	2.6401	21
	GO:0032991	2	macromolecular complex	0.0677526	NODE_2951_8	12	0.54	0.0020765	histone 2A variant [Nectria haematococca mpVI 77-13-4]	1	2.11423e-55	122.64	SSGGK(1)SSGGK(1)TSAAEGPKK	3	1.1311	19
	GO:0032991	2	macromolecular complex	0.0677526	NODE_2951_8	5	0.572	0.0056445	histone 2A variant [Nectria haematococca mpVI 77-13-4]	1	5.80937e-09	86.803	AGGK(1)GK(1)SSGGK(1)SSGGK	3	-0.78215	7
	GO:0044422	3	organelle part	0.00629322	NODE_441_10	28	0.6	0.0022981	histone H3 [Neurospora crassa OR74A]	1	2.89079e-08	98.407	K(1)SAPSTGGVK(0.936)K(0.064)PHR	3	-1.4397	31
	GO:0044422	3	organelle part	0.00629322	NODE_441_10	37	0.587	0.0052834	histone H3 [Neurospora crassa OR74A]	0.951845	4.58478e-08	91.789	K(1)SAPSTGGVK(0.952)K(0.048)PHR	3	1.7373	3
	GO:0044422	3	organelle part	0.00629322	NODE_441_10	10	0.648	0.0071392	histone H3 [Neurospora crassa OR74A]	1	1.83001e-05	105.46	QTARK(1)STGGK(1)APR	3	-1.1772	67
	GO:0044422	3	organelle part	0.00629322	NODE_441_10	19	0.654	0.0031772	histone H3 [Neurospora crassa OR74A]	1	5.59068e-10	127.93	K(1)QLASK(1)AAR	3	1.5382	26
	GO:0044422	3	organelle part	0.00629322	NODE_105_15	9	0.327	0.00040183	hypothetical protein [Podospora anserina S mat+]	1	2.53308e-56	120.23	AAADK(1)RPANK(1)APVASK(1)APEK	3	-0.29091	23
	GO:0044422	3	organelle part	0.00629322	NODE_105_15	20	0.558	0.00044333	hypothetical protein [Podospora anserina S mat+]	1	2.53308e-56	120.23	RPANK(1)APVASK(1)APEK	3	-0.73429	39
	GO:0044422	3	organelle part	0.00629322	NODE_105_15	14	0.504	0.0006424	hypothetical protein [Podospora anserina S mat+]	1	2.53308e-56	120.23	RPANK(1)APVASK(1)APEK	3	-0.73429	45
	GO:0044422	3	organelle part	0.00629322	NODE_230_16	8	0.38	0.000116884	uncharacterized protein	1	0.0151039	53.756	APAATTK(1)K	2	-1.1347	2
	GO:0044422	3	organelle part	0.00629322	NODE_441_11	6	0.607	0.0073396	hypothetical protein [Podospora anserina S mat+]	1	1.76339e-32	134.61	GK(1)GGK(1)GLGK(1)GGAK(1)R	2	-0.29721	89
	GO:0044422	3	organelle part	0.00629322	NODE_441_11	9	0.649	0.0099591	hypothetical protein [Podospora anserina S mat+]	1	1.76339e-32	134.61	GK(1)GGK(1)GLGK(1)GGAK(1)R	2	-0.29721	132
	GO:0044422	3	organelle part	0.00629322	NODE_2951_8	7	0.551	0.0024828	histone 2A variant [Nectria haematococca mpVI 77-13-4]	1	1.468e-27	98.543	GK(1)SSGGK(1)SSGGK(1)TSAAEGPKK	4	0.32809	17
	GO:0044422	3	organelle part	0.00629322	NODE_2951_8	17	0.532	0.00165938	histone 2A variant [Nectria haematococca mpVI 77-13-4]	1	2.11423e-55	122.64	SSGGK(1)TSAAEGPKK	3	2.6401	21
	GO:0044422	3	organelle part	0.00629322	NODE_2951_8	12	0.54	0.0020765	histone 2A variant [Nectria haematococca mpVI 77-13-4]	1	2.11423e-55	122.64	SSGGK(1)SSGGK(1)TSAAEGPKK	3	1.1311	19
	GO:0044422	3	organelle part	0.00629322	NODE_2951_8	5	0.572	0.0056445	histone 2A variant [Nectria haematococca mpVI 77-13-4]	1	5.80937e-09	86.803	AGGK(1)GK(1)SSGGK(1)SSGGK	3	-0.78215	7
	GO:0000786	11	nucleosome	1.94188e-07	NODE_441_10	28	0.6	0.0022981	histone H3 [Neurospora crassa OR74A]	1	2.89079e-08	98.407	K(1)SAPSTGGVK(0.936)K(0.064)PHR	3	-1.4397	31
	GO:0000786	11	nucleosome	1.94188e-07	NODE_441_10	37	0.587	0.0052834	histone H3 [Neurospora crassa OR74A]	0.951845	4.58478e-08	91.789	K(1)SAPSTGGVK(0.952)K(0.048)PHR	3	1.7373	3
	GO:0000786	11	nucleosome	1.94188e-07	NODE_441_10	10	0.648	0.0071392	histone H3 [Neurospora crassa OR74A]	1	1.83001e-05	105.46	QTARK(1)STGGK(1)APR	3	-1.1772	67
	GO:0000786	11	nucleosome	1.94188e-07	NODE_441_10	19	0.654	0.0031772	histone H3 [Neurospora crassa OR74A]	1	5.59068e-10	127.93	K(1)QLASK(1)AAR	3	1.5382	26
	GO:0000786	11	nucleosome	1.94188e-07	NODE_105_15	9	0.327	0.00040183	hypothetical protein [Podospora anserina S mat+]	1	2.53308e-56	120.23	AAADK(1)RPANK(1)APVASK(1)APEK	3	-0.29091	23
	GO:0000786	11	nucleosome	1.94188e-07	NODE_105_15	20	0.558	0.00044333	hypothetical protein [Podospora anserina S mat+]	1	2.53308e-56	120.23	RPANK(1)APVASK(1)APEK	3	-0.73429	39
	GO:0000786	11	nucleosome	1.94188e-07	NODE_105_15	14	0.504	0.0006424	hypothetical protein [Podospora anserina S mat+]	1	2.53308e-56	120.23	RPANK(1)APVASK(1)APEK	3	-0.73429	45
	GO:0000786	11	nucleosome	1.94188e-07	NODE_230_16	8	0.38	0.000116884	uncharacterized protein	1	0.0151039	53.756	APAATTK(1)K	2	-1.1347	2
	GO:0000786	11	nucleosome	1.94188e-07	NODE_441_11	6	0.607	0.0073396	hypothetical protein [Podospora anserina S mat+]	1	1.76339e-32	134.61	GK(1)GGK(1)GLGK(1)GGAK(1)R	2	-0.29721	89
	GO:0000786	11	nucleosome	1.94188e-07	NODE_441_11	9	0.649	0.0099591	hypothetical protein [Podospora anserina S mat+]	1	1.76339e-32	134.61	GK(1)GGK(1)GLGK(1)GGAK(1)R	2	-0.29721	132
	GO:0000786	11	nucleosome	1.94188e-07	NODE_2951_8	7	0.551	0.0024828	histone 2A variant [Nectria haematococca mpVI 77-13-4]	1	1.468e-27	98.543	GK(1)SSGGK(1)SSGGK(1)TSAAEGPKK	4	0.32809	17
	GO:0000786	11	nucleosome	1.94188e-07	NODE_2951_8	17	0.532	0.00165938	histone 2A variant [Nectria haematococca mpVI 77-13-4]	1	2.11423e-55	122.64	SSGGK(1)TSAAEGPKK	3	2.6401	21
	GO:0000786	11	nucleosome	1.94188e-07	NODE_2951_8	12	0.54	0.0020765	histone 2A variant [Nectria haematococca mpVI 77-13-4]	1	2.11423e-55	122.64	SSGGK(1)SSGGK(1)TSAAEGPKK	3	1.1311	19
	GO:0000786	11	nucleosome	1.94188e-07	NODE_2951_8	5	0.572	0.0056445	histone 2A variant [Nectria haematococca mpVI 77-13-4]	1	5.80937e-09	86.803	AGGK(1)GK(1)SSGGK(1)SSGGK	3	-0.78215	7
	GO:0044427	9	chromosomal part	1.94188e-07	NODE_441_10	28	0.6	0.0022981	histone H3 [Neurospora crassa OR74A]	1	2.89079e-08	98.407	K(1)SAPSTGGVK(0.936)K(0.064)PHR	3	-1.4397	31
	GO:0044427	9	chromosomal part	1.94188e-07	NODE_441_10	37	0.587	0.0052834	histone H3 [Neurospora crassa OR74A]	0.951845	4.58478e-08	91.789	K(1)SAPSTGGVK(0.952)K(0.048)PHR	3	1.7373	3
	GO:0044427	9	chromosomal part	1.94188e-07	NODE_441_10	10	0.648	0.0071392	histone H3 [Neurospora crassa OR74A]	1	1.83001e-05	105.46	QTARK(1)STGGK(1)APR	3	-1.1772	67
	GO:0044427	9	chromosomal part	1.94188e-07	NODE_441_10	19	0.654	0.0031772	histone H3 [Neurospora crassa OR74A]	1	5.59068e-10	127.93	K(1)QLASK(1)AAR	3	1.5382	26
	GO:0044427	9	chromosomal part	1.94188e-07	NODE_105_15	9	0.327	0.00040183	hypothetical protein [Podospora anserina S mat+]	1	2.53308e-56	120.23	AAADK(1)RPANK(1)APVASK(1)APEK	3	-0.29091	23
	GO:0044427	9	chromosomal part	1.94188e-07	NODE_105_15	20	0.558	0.00044333	hypothetical protein [Podospora anserina S mat+]	1	2.53308e-56	120.23	RPANK(1)APVASK(1)APEK	3	-0.73429	39
	GO:0044427	9	chromosomal part	1.94188e-07	NODE_105_15	14	0.504	0.0006424	hypothetical protein [Podospora anserina S mat+]	1	2.53308e-56	120.23	RPANK(1)APVASK(1)APEK	3	-0.73429	45
	GO:0044427	9	chromosomal part	1.94188e-07	NODE_230_16	8	0.38	0.000116884	uncharacterized protein	1	0.0151039	53.756	APAATTK(1)K	2	-1.1347	2
	GO:0044427	9	chromosomal part	1.94188e-07	NODE_441_11	6	0.607	0.0073396	hypothetical protein [Podospora anserina S mat+]	1	1.76339e-32	134.61	GK(1)GGK(1)GLGK(1)GGAK(1)R	2	-0.29721	89
	GO:0044427	9	chromosomal part	1.94188e-07	NODE_441_11	9	0.649	0.0099591	hypothetical protein [Podospora anserina S mat+]	1	1.76339e-32	134.61	GK(1)GGK(1)GLGK(1)GGAK(1)R	2	-0.29721	132
	GO:0044427	9	chromosomal part	1.94188e-07	NODE_2951_8	7	0.551	0.0024828	histone 2A variant [Nectria haematococca mpVI 77-13-4]	1	1.468e-27	98.543	GK(1)SSGGK(1)SSGGK(1)TSAAEGPKK	4	0.32809	17
	GO:0044427	9	chromosomal part	1.94188e-07	NODE_2951_8	17	0.532	0.00165938	histone 2A variant [Nectria haematococca mpVI 77-13-4]	1	2.11423e-55	122.64	SSGGK(1)TSAAEGPKK	3	2.6401	21
	GO:0044427	9	chromosomal part	1.94188e-07	NODE_2951_8	12	0.54	0.0020765	histone 2A variant [Nectria haematococca mpVI 77-13-4]	1	2.11423e-55	122.64	SSGGK(1)SSGGK(1)TSAAEGPKK	3	1.1311	19
	GO:0044427	9	chromosomal part	1.94188e-07	NODE_2951_8	5	0.572	0.0056445	histone 2A variant [Nectria haematococca mpVI 77-13-4]	1	5.80937e-09	86.803	AGGK(1)GK(1)SSGGK(1)SSGGK	3	-0.78215	7
	GO:0043228	3	non-membrane-bounded organelle	0.0422984	NODE_441_10	28	0.6	0.0022981	histone H3 [Neurospora crassa OR74A]	1	2.89079e-08	98.407	K(1)SAPSTGGVK(0.936)K(0.064)PHR	3	-1.4397	31
	GO:0043228	3	non-membrane-bounded organelle	0.0422984	NODE_441_10	37	0.587	0.0052834	histone H3 [Neurospora crassa OR74A]	0.951845	4.58478e-08	91.789	K(1)SAPSTGGVK(0.952)K(0.048)PHR	3	1.7373	3
	GO:0043228	3	non-membrane-bounded organelle	0.0422984	NODE_441_10	10	0.648	0.0071392	histone H3 [Neurospora crassa OR74A]	1	1.83001e-05	105.46	QTARK(1)STGGK(1)APR	3	-1.1772	67
	GO:0043228	3	non-membrane-bounded organelle	0.0422984	NODE_441_10	19	0.654	0.0031772	histone H3 [Neurospora crassa OR74A]	1	5.59068e-10	127.93	K(1)QLASK(1)AAR	3	1.5382	26
	GO:0043228	3	non-membrane-bounded organelle	0.0422984	NODE_105_15	9	0.327	0.00040183	hypothetical protein [Podospora anserina S mat+]	1	2.53308e-56	120.23	AAADK(1)RPANK(1)APVASK(1)APEK	3	-0.29091	23
	GO:0043228	3	non-membrane-bounded organelle	0.0422984	NODE_105_15	20	0.558	0.00044333	hypothetical protein [Podospora anserina S mat+]	1	2.53308e-56	120.23	RPANK(1)APVASK(1)APEK	3	-0.73429	39
	GO:0043228	3	non-membrane-bounded organelle	0.0422984	NODE_105_15	14	0.504	0.0006424	hypothetical protein [Podospora anserina S mat+]	1	2.53308e-56	120.23	RPANK(1)APVASK(1)APEK	3	-0.73429	45
	GO:0043228	3	non-membrane-bounded organelle	0.0422984	NODE_230_16	8	0.38	0.000116884	uncharacterized protein	1	0.0151039	53.756	APAATTK(1)K	2	-1.1347	2
	GO:0043228	3	non-membrane-bounded organelle	0.0422984	NODE_441_11	6	0.607	0.0073396	hypothetical protein [Podospora anserina S mat+]	1	1.76339e-32	134.61	GK(1)GGK(1)GLGK(1)GGAK(1)R	2	-0.29721	89
	GO:0043228	3	non-membrane-bounded organelle	0.0422984	NODE_441_11	9	0.649	0.0099591	hypothetical protein [Podospora anserina S mat+]	1	1.76339e-32	134.61	GK(1)GGK(1)GLGK(1)GGAK(1)R	2	-0.29721	132
	GO:0043228	3	non-membrane-bounded organelle	0.0422984	NODE_2951_8	7	0.551	0.0024828	histone 2A variant [Nectria haematococca mpVI 77-13-4]	1	1.468e-27	98.543	GK(1)SSGGK(1)SSGGK(1)TSAAEGPKK	4	0.32809	17
	GO:0043228	3	non-membrane-bounded organelle	0.0422984	NODE_2951_8	17	0.532	0.00165938	histone 2A variant [Nectria haematococca mpVI 77-13-4]	1	2.11423e-55	122.64	SSGGK(1)TSAAEGPKK	3	2.6401	21
	GO:0043228	3	non-membrane-bounded organelle	0.0422984	NODE_2951_8	12	0.54	0.0020765	histone 2A variant [Nectria haematococca mpVI 77-13-4]	1	2.11423e-55	122.64	SSGGK(1)SSGGK(1)TSAAEGPKK	3	1.1311	19
	GO:0043228	3	non-membrane-bounded organelle	0.0422984	NODE_2951_8	5	0.572	0.0056445	histone 2A variant [Nectria haematococca mpVI 77-13-4]	1	5.80937e-09	86.803	AGGK(1)GK(1)SSGGK(1)SSGGK	3	-0.78215	7
	GO:0043231	7	intracellular membrane-bounded organelle	0.0279373	NODE_53_14	338	0.652	0.010715	hypothetical protein TRIATDRAFT_298634 [Trichoderma atroviride IMI 206040]	1	0.000347102	55.261	STNDPIAGLK(1)QK	3	-0.47995	2
	GO:0043231	7	intracellular membrane-bounded organelle	0.0279373	NODE_230_16	8	0.38	0.000116884	uncharacterized protein	1	0.0151039	53.756	APAATTK(1)K	2	-1.1347	2
	GO:0043231	7	intracellular membrane-bounded organelle	0.0279373	NODE_441_11	6	0.607	0.0073396	hypothetical protein [Podospora anserina S mat+]	1	1.76339e-32	134.61	GK(1)GGK(1)GLGK(1)GGAK(1)R	2	-0.29721	89
	GO:0043231	7	intracellular membrane-bounded organelle	0.0279373	NODE_441_11	9	0.649	0.0099591	hypothetical protein [Podospora anserina S mat+]	1	1.76339e-32	134.61	GK(1)GGK(1)GLGK(1)GGAK(1)R	2	-0.29721	132
	GO:0043231	7	intracellular membrane-bounded organelle	0.0279373	NODE_2951_8	7	0.551	0.0024828	histone 2A variant [Nectria haematococca mpVI 77-13-4]	1	1.468e-27	98.543	GK(1)SSGGK(1)SSGGK(1)TSAAEGPKK	4	0.32809	17
	GO:0043231	7	intracellular membrane-bounded organelle	0.0279373	NODE_2951_8	17	0.532	0.00165938	histone 2A variant [Nectria haematococca mpVI 77-13-4]	1	2.11423e-55	122.64	SSGGK(1)TSAAEGPKK	3	2.6401	21
	GO:0043231	7	intracellular membrane-bounded organelle	0.0279373	NODE_2951_8	12	0.54	0.0020765	histone 2A variant [Nectria haematococca mpVI 77-13-4]	1	2.11423e-55	122.64	SSGGK(1)SSGGK(1)TSAAEGPKK	3	1.1311	19
	GO:0043231	7	intracellular membrane-bounded organelle	0.0279373	NODE_2951_8	5	0.572	0.0056445	histone 2A variant [Nectria haematococca mpVI 77-13-4]	1	5.80937e-09	86.803	AGGK(1)GK(1)SSGGK(1)SSGGK	3	-0.78215	7
	GO:0043226	2	organelle	0.0677526	NODE_441_10	28	0.6	0.0022981	histone H3 [Neurospora crassa OR74A]	1	2.89079e-08	98.407	K(1)SAPSTGGVK(0.936)K(0.064)PHR	3	-1.4397	31
	GO:0043226	2	organelle	0.0677526	NODE_441_10	37	0.587	0.0052834	histone H3 [Neurospora crassa OR74A]	0.951845	4.58478e-08	91.789	K(1)SAPSTGGVK(0.952)K(0.048)PHR	3	1.7373	3
	GO:0043226	2	organelle	0.0677526	NODE_441_10	10	0.648	0.0071392	histone H3 [Neurospora crassa OR74A]	1	1.83001e-05	105.46	QTARK(1)STGGK(1)APR	3	-1.1772	67
	GO:0043226	2	organelle	0.0677526	NODE_441_10	19	0.654	0.0031772	histone H3 [Neurospora crassa OR74A]	1	5.59068e-10	127.93	K(1)QLASK(1)AAR	3	1.5382	26
	GO:0043226	2	organelle	0.0677526	NODE_53_14	338	0.652	0.010715	hypothetical protein TRIATDRAFT_298634 [Trichoderma atroviride IMI 206040]	1	0.000347102	55.261	STNDPIAGLK(1)QK	3	-0.47995	2
	GO:0043226	2	organelle	0.0677526	NODE_105_15	9	0.327	0.00040183	hypothetical protein [Podospora anserina S mat+]	1	2.53308e-56	120.23	AAADK(1)RPANK(1)APVASK(1)APEK	3	-0.29091	23
	GO:0043226	2	organelle	0.0677526	NODE_105_15	20	0.558	0.00044333	hypothetical protein [Podospora anserina S mat+]	1	2.53308e-56	120.23	RPANK(1)APVASK(1)APEK	3	-0.73429	39
	GO:0043226	2	organelle	0.0677526	NODE_105_15	14	0.504	0.0006424	hypothetical protein [Podospora anserina S mat+]	1	2.53308e-56	120.23	RPANK(1)APVASK(1)APEK	3	-0.73429	45
	GO:0043226	2	organelle	0.0677526	NODE_230_16	8	0.38	0.000116884	uncharacterized protein	1	0.0151039	53.756	APAATTK(1)K	2	-1.1347	2
	GO:0043226	2	organelle	0.0677526	NODE_441_11	6	0.607	0.0073396	hypothetical protein [Podospora anserina S mat+]	1	1.76339e-32	134.61	GK(1)GGK(1)GLGK(1)GGAK(1)R	2	-0.29721	89
	GO:0043226	2	organelle	0.0677526	NODE_441_11	9	0.649	0.0099591	hypothetical protein [Podospora anserina S mat+]	1	1.76339e-32	134.61	GK(1)GGK(1)GLGK(1)GGAK(1)R	2	-0.29721	132
	GO:0043226	2	organelle	0.0677526	NODE_2951_8	7	0.551	0.0024828	histone 2A variant [Nectria haematococca mpVI 77-13-4]	1	1.468e-27	98.543	GK(1)SSGGK(1)SSGGK(1)TSAAEGPKK	4	0.32809	17
	GO:0043226	2	organelle	0.0677526	NODE_2951_8	17	0.532	0.00165938	histone 2A variant [Nectria haematococca mpVI 77-13-4]	1	2.11423e-55	122.64	SSGGK(1)TSAAEGPKK	3	2.6401	21
	GO:0043226	2	organelle	0.0677526	NODE_2951_8	12	0.54	0.0020765	histone 2A variant [Nectria haematococca mpVI 77-13-4]	1	2.11423e-55	122.64	SSGGK(1)SSGGK(1)TSAAEGPKK	3	1.1311	19
	GO:0043226	2	organelle	0.0677526	NODE_2951_8	5	0.572	0.0056445	histone 2A variant [Nectria haematococca mpVI 77-13-4]	1	5.80937e-09	86.803	AGGK(1)GK(1)SSGGK(1)SSGGK	3	-0.78215	7
	GO:0005634	8	nucleus	0.018435	NODE_230_16	8	0.38	0.000116884	uncharacterized protein	1	0.0151039	53.756	APAATTK(1)K	2	-1.1347	2
	GO:0005634	8	nucleus	0.018435	NODE_441_11	6	0.607	0.0073396	hypothetical protein [Podospora anserina S mat+]	1	1.76339e-32	134.61	GK(1)GGK(1)GLGK(1)GGAK(1)R	2	-0.29721	89
	GO:0005634	8	nucleus	0.018435	NODE_441_11	9	0.649	0.0099591	hypothetical protein [Podospora anserina S mat+]	1	1.76339e-32	134.61	GK(1)GGK(1)GLGK(1)GGAK(1)R	2	-0.29721	132
	GO:0005634	8	nucleus	0.018435	NODE_2951_8	7	0.551	0.0024828	histone 2A variant [Nectria haematococca mpVI 77-13-4]	1	1.468e-27	98.543	GK(1)SSGGK(1)SSGGK(1)TSAAEGPKK	4	0.32809	17
	GO:0005634	8	nucleus	0.018435	NODE_2951_8	17	0.532	0.00165938	histone 2A variant [Nectria haematococca mpVI 77-13-4]	1	2.11423e-55	122.64	SSGGK(1)TSAAEGPKK	3	2.6401	21
	GO:0005634	8	nucleus	0.018435	NODE_2951_8	12	0.54	0.0020765	histone 2A variant [Nectria haematococca mpVI 77-13-4]	1	2.11423e-55	122.64	SSGGK(1)SSGGK(1)TSAAEGPKK	3	1.1311	19
	GO:0005634	8	nucleus	0.018435	NODE_2951_8	5	0.572	0.0056445	histone 2A variant [Nectria haematococca mpVI 77-13-4]	1	5.80937e-09	86.803	AGGK(1)GK(1)SSGGK(1)SSGGK	3	-0.78215	7
	GO:0000785	10	chromatin	1.94188e-07	NODE_441_10	28	0.6	0.0022981	histone H3 [Neurospora crassa OR74A]	1	2.89079e-08	98.407	K(1)SAPSTGGVK(0.936)K(0.064)PHR	3	-1.4397	31
	GO:0000785	10	chromatin	1.94188e-07	NODE_441_10	37	0.587	0.0052834	histone H3 [Neurospora crassa OR74A]	0.951845	4.58478e-08	91.789	K(1)SAPSTGGVK(0.952)K(0.048)PHR	3	1.7373	3
	GO:0000785	10	chromatin	1.94188e-07	NODE_441_10	10	0.648	0.0071392	histone H3 [Neurospora crassa OR74A]	1	1.83001e-05	105.46	QTARK(1)STGGK(1)APR	3	-1.1772	67
	GO:0000785	10	chromatin	1.94188e-07	NODE_441_10	19	0.654	0.0031772	histone H3 [Neurospora crassa OR74A]	1	5.59068e-10	127.93	K(1)QLASK(1)AAR	3	1.5382	26
	GO:0000785	10	chromatin	1.94188e-07	NODE_105_15	9	0.327	0.00040183	hypothetical protein [Podospora anserina S mat+]	1	2.53308e-56	120.23	AAADK(1)RPANK(1)APVASK(1)APEK	3	-0.29091	23
	GO:0000785	10	chromatin	1.94188e-07	NODE_105_15	20	0.558	0.00044333	hypothetical protein [Podospora anserina S mat+]	1	2.53308e-56	120.23	RPANK(1)APVASK(1)APEK	3	-0.73429	39
	GO:0000785	10	chromatin	1.94188e-07	NODE_105_15	14	0.504	0.0006424	hypothetical protein [Podospora anserina S mat+]	1	2.53308e-56	120.23	RPANK(1)APVASK(1)APEK	3	-0.73429	45
	GO:0000785	10	chromatin	1.94188e-07	NODE_230_16	8	0.38	0.000116884	uncharacterized protein	1	0.0151039	53.756	APAATTK(1)K	2	-1.1347	2
	GO:0000785	10	chromatin	1.94188e-07	NODE_441_11	6	0.607	0.0073396	hypothetical protein [Podospora anserina S mat+]	1	1.76339e-32	134.61	GK(1)GGK(1)GLGK(1)GGAK(1)R	2	-0.29721	89
	GO:0000785	10	chromatin	1.94188e-07	NODE_441_11	9	0.649	0.0099591	hypothetical protein [Podospora anserina S mat+]	1	1.76339e-32	134.61	GK(1)GGK(1)GLGK(1)GGAK(1)R	2	-0.29721	132
	GO:0000785	10	chromatin	1.94188e-07	NODE_2951_8	7	0.551	0.0024828	histone 2A variant [Nectria haematococca mpVI 77-13-4]	1	1.468e-27	98.543	GK(1)SSGGK(1)SSGGK(1)TSAAEGPKK	4	0.32809	17
	GO:0000785	10	chromatin	1.94188e-07	NODE_2951_8	17	0.532	0.00165938	histone 2A variant [Nectria haematococca mpVI 77-13-4]	1	2.11423e-55	122.64	SSGGK(1)TSAAEGPKK	3	2.6401	21
	GO:0000785	10	chromatin	1.94188e-07	NODE_2951_8	12	0.54	0.0020765	histone 2A variant [Nectria haematococca mpVI 77-13-4]	1	2.11423e-55	122.64	SSGGK(1)SSGGK(1)TSAAEGPKK	3	1.1311	19
	GO:0000785	10	chromatin	1.94188e-07	NODE_2951_8	5	0.572	0.0056445	histone 2A variant [Nectria haematococca mpVI 77-13-4]	1	5.80937e-09	86.803	AGGK(1)GK(1)SSGGK(1)SSGGK	3	-0.78215	7
	GO:0005694	8	chromosome	1.14456e-06	NODE_441_10	28	0.6	0.0022981	histone H3 [Neurospora crassa OR74A]	1	2.89079e-08	98.407	K(1)SAPSTGGVK(0.936)K(0.064)PHR	3	-1.4397	31
	GO:0005694	8	chromosome	1.14456e-06	NODE_441_10	37	0.587	0.0052834	histone H3 [Neurospora crassa OR74A]	0.951845	4.58478e-08	91.789	K(1)SAPSTGGVK(0.952)K(0.048)PHR	3	1.7373	3
	GO:0005694	8	chromosome	1.14456e-06	NODE_441_10	10	0.648	0.0071392	histone H3 [Neurospora crassa OR74A]	1	1.83001e-05	105.46	QTARK(1)STGGK(1)APR	3	-1.1772	67
	GO:0005694	8	chromosome	1.14456e-06	NODE_441_10	19	0.654	0.0031772	histone H3 [Neurospora crassa OR74A]	1	5.59068e-10	127.93	K(1)QLASK(1)AAR	3	1.5382	26
	GO:0005694	8	chromosome	1.14456e-06	NODE_105_15	9	0.327	0.00040183	hypothetical protein [Podospora anserina S mat+]	1	2.53308e-56	120.23	AAADK(1)RPANK(1)APVASK(1)APEK	3	-0.29091	23
	GO:0005694	8	chromosome	1.14456e-06	NODE_105_15	20	0.558	0.00044333	hypothetical protein [Podospora anserina S mat+]	1	2.53308e-56	120.23	RPANK(1)APVASK(1)APEK	3	-0.73429	39
	GO:0005694	8	chromosome	1.14456e-06	NODE_105_15	14	0.504	0.0006424	hypothetical protein [Podospora anserina S mat+]	1	2.53308e-56	120.23	RPANK(1)APVASK(1)APEK	3	-0.73429	45
	GO:0005694	8	chromosome	1.14456e-06	NODE_230_16	8	0.38	0.000116884	uncharacterized protein	1	0.0151039	53.756	APAATTK(1)K	2	-1.1347	2
	GO:0005694	8	chromosome	1.14456e-06	NODE_441_11	6	0.607	0.0073396	hypothetical protein [Podospora anserina S mat+]	1	1.76339e-32	134.61	GK(1)GGK(1)GLGK(1)GGAK(1)R	2	-0.29721	89
	GO:0005694	8	chromosome	1.14456e-06	NODE_441_11	9	0.649	0.0099591	hypothetical protein [Podospora anserina S mat+]	1	1.76339e-32	134.61	GK(1)GGK(1)GLGK(1)GGAK(1)R	2	-0.29721	132
	GO:0005694	8	chromosome	1.14456e-06	NODE_2951_8	7	0.551	0.0024828	histone 2A variant [Nectria haematococca mpVI 77-13-4]	1	1.468e-27	98.543	GK(1)SSGGK(1)SSGGK(1)TSAAEGPKK	4	0.32809	17
	GO:0005694	8	chromosome	1.14456e-06	NODE_2951_8	17	0.532	0.00165938	histone 2A variant [Nectria haematococca mpVI 77-13-4]	1	2.11423e-55	122.64	SSGGK(1)TSAAEGPKK	3	2.6401	21
	GO:0005694	8	chromosome	1.14456e-06	NODE_2951_8	12	0.54	0.0020765	histone 2A variant [Nectria haematococca mpVI 77-13-4]	1	2.11423e-55	122.64	SSGGK(1)SSGGK(1)TSAAEGPKK	3	1.1311	19
	GO:0005694	8	chromosome	1.14456e-06	NODE_2951_8	5	0.572	0.0056445	histone 2A variant [Nectria haematococca mpVI 77-13-4]	1	5.80937e-09	86.803	AGGK(1)GK(1)SSGGK(1)SSGGK	3	-0.78215	7
	GO:0043227	3	membrane-bounded organelle	0.0335976	NODE_53_14	338	0.652	0.010715	hypothetical protein TRIATDRAFT_298634 [Trichoderma atroviride IMI 206040]	1	0.000347102	55.261	STNDPIAGLK(1)QK	3	-0.47995	2
	GO:0043227	3	membrane-bounded organelle	0.0335976	NODE_230_16	8	0.38	0.000116884	uncharacterized protein	1	0.0151039	53.756	APAATTK(1)K	2	-1.1347	2
	GO:0043227	3	membrane-bounded organelle	0.0335976	NODE_441_11	6	0.607	0.0073396	hypothetical protein [Podospora anserina S mat+]	1	1.76339e-32	134.61	GK(1)GGK(1)GLGK(1)GGAK(1)R	2	-0.29721	89
	GO:0043227	3	membrane-bounded organelle	0.0335976	NODE_441_11	9	0.649	0.0099591	hypothetical protein [Podospora anserina S mat+]	1	1.76339e-32	134.61	GK(1)GGK(1)GLGK(1)GGAK(1)R	2	-0.29721	132
	GO:0043227	3	membrane-bounded organelle	0.0335976	NODE_2951_8	7	0.551	0.0024828	histone 2A variant [Nectria haematococca mpVI 77-13-4]	1	1.468e-27	98.543	GK(1)SSGGK(1)SSGGK(1)TSAAEGPKK	4	0.32809	17
	GO:0043227	3	membrane-bounded organelle	0.0335976	NODE_2951_8	17	0.532	0.00165938	histone 2A variant [Nectria haematococca mpVI 77-13-4]	1	2.11423e-55	122.64	SSGGK(1)TSAAEGPKK	3	2.6401	21
	GO:0043227	3	membrane-bounded organelle	0.0335976	NODE_2951_8	12	0.54	0.0020765	histone 2A variant [Nectria haematococca mpVI 77-13-4]	1	2.11423e-55	122.64	SSGGK(1)SSGGK(1)TSAAEGPKK	3	1.1311	19
	GO:0043227	3	membrane-bounded organelle	0.0335976	NODE_2951_8	5	0.572	0.0056445	histone 2A variant [Nectria haematococca mpVI 77-13-4]	1	5.80937e-09	86.803	AGGK(1)GK(1)SSGGK(1)SSGGK	3	-0.78215	7
	GO:0032993	3	protein-DNA complex	1.94188e-07	NODE_441_10	28	0.6	0.0022981	histone H3 [Neurospora crassa OR74A]	1	2.89079e-08	98.407	K(1)SAPSTGGVK(0.936)K(0.064)PHR	3	-1.4397	31
	GO:0032993	3	protein-DNA complex	1.94188e-07	NODE_441_10	37	0.587	0.0052834	histone H3 [Neurospora crassa OR74A]	0.951845	4.58478e-08	91.789	K(1)SAPSTGGVK(0.952)K(0.048)PHR	3	1.7373	3
	GO:0032993	3	protein-DNA complex	1.94188e-07	NODE_441_10	10	0.648	0.0071392	histone H3 [Neurospora crassa OR74A]	1	1.83001e-05	105.46	QTARK(1)STGGK(1)APR	3	-1.1772	67
	GO:0032993	3	protein-DNA complex	1.94188e-07	NODE_441_10	19	0.654	0.0031772	histone H3 [Neurospora crassa OR74A]	1	5.59068e-10	127.93	K(1)QLASK(1)AAR	3	1.5382	26
	GO:0032993	3	protein-DNA complex	1.94188e-07	NODE_105_15	9	0.327	0.00040183	hypothetical protein [Podospora anserina S mat+]	1	2.53308e-56	120.23	AAADK(1)RPANK(1)APVASK(1)APEK	3	-0.29091	23
	GO:0032993	3	protein-DNA complex	1.94188e-07	NODE_105_15	20	0.558	0.00044333	hypothetical protein [Podospora anserina S mat+]	1	2.53308e-56	120.23	RPANK(1)APVASK(1)APEK	3	-0.73429	39
	GO:0032993	3	protein-DNA complex	1.94188e-07	NODE_105_15	14	0.504	0.0006424	hypothetical protein [Podospora anserina S mat+]	1	2.53308e-56	120.23	RPANK(1)APVASK(1)APEK	3	-0.73429	45
	GO:0032993	3	protein-DNA complex	1.94188e-07	NODE_230_16	8	0.38	0.000116884	uncharacterized protein	1	0.0151039	53.756	APAATTK(1)K	2	-1.1347	2
	GO:0032993	3	protein-DNA complex	1.94188e-07	NODE_441_11	6	0.607	0.0073396	hypothetical protein [Podospora anserina S mat+]	1	1.76339e-32	134.61	GK(1)GGK(1)GLGK(1)GGAK(1)R	2	-0.29721	89
	GO:0032993	3	protein-DNA complex	1.94188e-07	NODE_441_11	9	0.649	0.0099591	hypothetical protein [Podospora anserina S mat+]	1	1.76339e-32	134.61	GK(1)GGK(1)GLGK(1)GGAK(1)R	2	-0.29721	132
	GO:0032993	3	protein-DNA complex	1.94188e-07	NODE_2951_8	7	0.551	0.0024828	histone 2A variant [Nectria haematococca mpVI 77-13-4]	1	1.468e-27	98.543	GK(1)SSGGK(1)SSGGK(1)TSAAEGPKK	4	0.32809	17
	GO:0032993	3	protein-DNA complex	1.94188e-07	NODE_2951_8	17	0.532	0.00165938	histone 2A variant [Nectria haematococca mpVI 77-13-4]	1	2.11423e-55	122.64	SSGGK(1)TSAAEGPKK	3	2.6401	21
	GO:0032993	3	protein-DNA complex	1.94188e-07	NODE_2951_8	12	0.54	0.0020765	histone 2A variant [Nectria haematococca mpVI 77-13-4]	1	2.11423e-55	122.64	SSGGK(1)SSGGK(1)TSAAEGPKK	3	1.1311	19
	GO:0032993	3	protein-DNA complex	1.94188e-07	NODE_2951_8	5	0.572	0.0056445	histone 2A variant [Nectria haematococca mpVI 77-13-4]	1	5.80937e-09	86.803	AGGK(1)GK(1)SSGGK(1)SSGGK	3	-0.78215	7
	GO:0044815	3	DNA packaging complex	1.94188e-07	NODE_441_10	28	0.6	0.0022981	histone H3 [Neurospora crassa OR74A]	1	2.89079e-08	98.407	K(1)SAPSTGGVK(0.936)K(0.064)PHR	3	-1.4397	31
	GO:0044815	3	DNA packaging complex	1.94188e-07	NODE_441_10	37	0.587	0.0052834	histone H3 [Neurospora crassa OR74A]	0.951845	4.58478e-08	91.789	K(1)SAPSTGGVK(0.952)K(0.048)PHR	3	1.7373	3
	GO:0044815	3	DNA packaging complex	1.94188e-07	NODE_441_10	10	0.648	0.0071392	histone H3 [Neurospora crassa OR74A]	1	1.83001e-05	105.46	QTARK(1)STGGK(1)APR	3	-1.1772	67
	GO:0044815	3	DNA packaging complex	1.94188e-07	NODE_441_10	19	0.654	0.0031772	histone H3 [Neurospora crassa OR74A]	1	5.59068e-10	127.93	K(1)QLASK(1)AAR	3	1.5382	26
	GO:0044815	3	DNA packaging complex	1.94188e-07	NODE_105_15	9	0.327	0.00040183	hypothetical protein [Podospora anserina S mat+]	1	2.53308e-56	120.23	AAADK(1)RPANK(1)APVASK(1)APEK	3	-0.29091	23
	GO:0044815	3	DNA packaging complex	1.94188e-07	NODE_105_15	20	0.558	0.00044333	hypothetical protein [Podospora anserina S mat+]	1	2.53308e-56	120.23	RPANK(1)APVASK(1)APEK	3	-0.73429	39
	GO:0044815	3	DNA packaging complex	1.94188e-07	NODE_105_15	14	0.504	0.0006424	hypothetical protein [Podospora anserina S mat+]	1	2.53308e-56	120.23	RPANK(1)APVASK(1)APEK	3	-0.73429	45
	GO:0044815	3	DNA packaging complex	1.94188e-07	NODE_230_16	8	0.38	0.000116884	uncharacterized protein	1	0.0151039	53.756	APAATTK(1)K	2	-1.1347	2
	GO:0044815	3	DNA packaging complex	1.94188e-07	NODE_441_11	6	0.607	0.0073396	hypothetical protein [Podospora anserina S mat+]	1	1.76339e-32	134.61	GK(1)GGK(1)GLGK(1)GGAK(1)R	2	-0.29721	89
	GO:0044815	3	DNA packaging complex	1.94188e-07	NODE_441_11	9	0.649	0.0099591	hypothetical protein [Podospora anserina S mat+]	1	1.76339e-32	134.61	GK(1)GGK(1)GLGK(1)GGAK(1)R	2	-0.29721	132
	GO:0044815	3	DNA packaging complex	1.94188e-07	NODE_2951_8	7	0.551	0.0024828	histone 2A variant [Nectria haematococca mpVI 77-13-4]	1	1.468e-27	98.543	GK(1)SSGGK(1)SSGGK(1)TSAAEGPKK	4	0.32809	17
	GO:0044815	3	DNA packaging complex	1.94188e-07	NODE_2951_8	17	0.532	0.00165938	histone 2A variant [Nectria haematococca mpVI 77-13-4]	1	2.11423e-55	122.64	SSGGK(1)TSAAEGPKK	3	2.6401	21
	GO:0044815	3	DNA packaging complex	1.94188e-07	NODE_2951_8	12	0.54	0.0020765	histone 2A variant [Nectria haematococca mpVI 77-13-4]	1	2.11423e-55	122.64	SSGGK(1)SSGGK(1)TSAAEGPKK	3	1.1311	19
	GO:0044815	3	DNA packaging complex	1.94188e-07	NODE_2951_8	5	0.572	0.0056445	histone 2A variant [Nectria haematococca mpVI 77-13-4]	1	5.80937e-09	86.803	AGGK(1)GK(1)SSGGK(1)SSGGK	3	-0.78215	7
biological process
	GO:0044085	3	cellular component biogenesis	0.0412352	NODE_230_16	8	0.38	0.000116884	uncharacterized protein	1	0.0151039	53.756	APAATTK(1)K	2	-1.1347	2
	GO:0044085	3	cellular component biogenesis	0.0412352	NODE_441_11	6	0.607	0.0073396	hypothetical protein [Podospora anserina S mat+]	1	1.76339e-32	134.61	GK(1)GGK(1)GLGK(1)GGAK(1)R	2	-0.29721	89
	GO:0044085	3	cellular component biogenesis	0.0412352	NODE_441_11	9	0.649	0.0099591	hypothetical protein [Podospora anserina S mat+]	1	1.76339e-32	134.61	GK(1)GGK(1)GLGK(1)GGAK(1)R	2	-0.29721	132
	GO:0006334	9	nucleosome assembly	0.00134023	NODE_230_16	8	0.38	0.000116884	uncharacterized protein	1	0.0151039	53.756	APAATTK(1)K	2	-1.1347	2
	GO:0006334	9	nucleosome assembly	0.00134023	NODE_441_11	6	0.607	0.0073396	hypothetical protein [Podospora anserina S mat+]	1	1.76339e-32	134.61	GK(1)GGK(1)GLGK(1)GGAK(1)R	2	-0.29721	89
	GO:0006334	9	nucleosome assembly	0.00134023	NODE_441_11	9	0.649	0.0099591	hypothetical protein [Podospora anserina S mat+]	1	1.76339e-32	134.61	GK(1)GGK(1)GLGK(1)GGAK(1)R	2	-0.29721	132
	GO:0022607	4	cellular component assembly	0.0076874	NODE_230_16	8	0.38	0.000116884	uncharacterized protein	1	0.0151039	53.756	APAATTK(1)K	2	-1.1347	2
	GO:0022607	4	cellular component assembly	0.0076874	NODE_441_11	6	0.607	0.0073396	hypothetical protein [Podospora anserina S mat+]	1	1.76339e-32	134.61	GK(1)GGK(1)GLGK(1)GGAK(1)R	2	-0.29721	89
	GO:0022607	4	cellular component assembly	0.0076874	NODE_441_11	9	0.649	0.0099591	hypothetical protein [Podospora anserina S mat+]	1	1.76339e-32	134.61	GK(1)GGK(1)GLGK(1)GGAK(1)R	2	-0.29721	132
	GO:0065003	5	macromolecular complex assembly	0.00393115	NODE_230_16	8	0.38	0.000116884	uncharacterized protein	1	0.0151039	53.756	APAATTK(1)K	2	-1.1347	2
	GO:0065003	5	macromolecular complex assembly	0.00393115	NODE_441_11	6	0.607	0.0073396	hypothetical protein [Podospora anserina S mat+]	1	1.76339e-32	134.61	GK(1)GGK(1)GLGK(1)GGAK(1)R	2	-0.29721	89
	GO:0065003	5	macromolecular complex assembly	0.00393115	NODE_441_11	9	0.649	0.0099591	hypothetical protein [Podospora anserina S mat+]	1	1.76339e-32	134.61	GK(1)GGK(1)GLGK(1)GGAK(1)R	2	-0.29721	132
	GO:0032787	8	monocarboxylic acid metabolic process	0.034096	NODE_53_14	338	0.652	0.010715	hypothetical protein TRIATDRAFT_298634 [Trichoderma atroviride IMI 206040]	1	0.000347102	55.261	STNDPIAGLK(1)QK	3	-0.47995	2
	GO:0032787	8	monocarboxylic acid metabolic process	0.034096	NODE_83_19	323	0.525	0.011222	predicted protein [Nectria haematococca mpVI 77-13-4]	1	0.00018732	77.732	LLIQTCHK(1)R	3	3.1275	1
	GO:0032787	8	monocarboxylic acid metabolic process	0.034096	NODE_115_3	1896	0.538	0.0166629	predicted protein [Nectria haematococca mpVI 77-13-4]	1	3.4394e-06	49.298	GGVLEPDGIIGIK(1)YR	3	-2.8442	1
	GO:0031497	8	chromatin assembly	0.00134023	NODE_230_16	8	0.38	0.000116884	uncharacterized protein	1	0.0151039	53.756	APAATTK(1)K	2	-1.1347	2
	GO:0031497	8	chromatin assembly	0.00134023	NODE_441_11	6	0.607	0.0073396	hypothetical protein [Podospora anserina S mat+]	1	1.76339e-32	134.61	GK(1)GGK(1)GLGK(1)GGAK(1)R	2	-0.29721	89
	GO:0031497	8	chromatin assembly	0.00134023	NODE_441_11	9	0.649	0.0099591	hypothetical protein [Podospora anserina S mat+]	1	1.76339e-32	134.61	GK(1)GGK(1)GLGK(1)GGAK(1)R	2	-0.29721	132
	GO:0071103	6	DNA conformation change	0.00393115	NODE_230_16	8	0.38	0.000116884	uncharacterized protein	1	0.0151039	53.756	APAATTK(1)K	2	-1.1347	2
	GO:0071103	6	DNA conformation change	0.00393115	NODE_441_11	6	0.607	0.0073396	hypothetical protein [Podospora anserina S mat+]	1	1.76339e-32	134.61	GK(1)GGK(1)GLGK(1)GGAK(1)R	2	-0.29721	89
	GO:0071103	6	DNA conformation change	0.00393115	NODE_441_11	9	0.649	0.0099591	hypothetical protein [Podospora anserina S mat+]	1	1.76339e-32	134.61	GK(1)GGK(1)GLGK(1)GGAK(1)R	2	-0.29721	132
	GO:0071824	5	protein-DNA complex subunit organization	0.00134023	NODE_230_16	8	0.38	0.000116884	uncharacterized protein	1	0.0151039	53.756	APAATTK(1)K	2	-1.1347	2
	GO:0071824	5	protein-DNA complex subunit organization	0.00134023	NODE_441_11	6	0.607	0.0073396	hypothetical protein [Podospora anserina S mat+]	1	1.76339e-32	134.61	GK(1)GGK(1)GLGK(1)GGAK(1)R	2	-0.29721	89
	GO:0071824	5	protein-DNA complex subunit organization	0.00134023	NODE_441_11	9	0.649	0.0099591	hypothetical protein [Podospora anserina S mat+]	1	1.76339e-32	134.61	GK(1)GGK(1)GLGK(1)GGAK(1)R	2	-0.29721	132
	GO:0006333	7	chromatin assembly or disassembly	0.00134023	NODE_230_16	8	0.38	0.000116884	uncharacterized protein	1	0.0151039	53.756	APAATTK(1)K	2	-1.1347	2
	GO:0006333	7	chromatin assembly or disassembly	0.00134023	NODE_441_11	6	0.607	0.0073396	hypothetical protein [Podospora anserina S mat+]	1	1.76339e-32	134.61	GK(1)GGK(1)GLGK(1)GGAK(1)R	2	-0.29721	89
	GO:0006333	7	chromatin assembly or disassembly	0.00134023	NODE_441_11	9	0.649	0.0099591	hypothetical protein [Podospora anserina S mat+]	1	1.76339e-32	134.61	GK(1)GGK(1)GLGK(1)GGAK(1)R	2	-0.29721	132
	GO:0055114	4	oxidation-reduction process	0.0556224	NODE_195_40	19	0.535	0.0097804	hypothetical protein TRIVIDRAFT_173105 [Trichoderma virens Gv29-8]	0.968262	0.00334422	67.334	SDTSLK(0.968)K(0.032)PK	3	0.77168	2
	GO:0055114	4	oxidation-reduction process	0.0556224	NODE_23_10	306	0.281	0.000120553	dihydrolipoyl dehydrogenase [Beauveria bassiana ARSEF 2860]	1	2.92444e-07	95.264	AK(1)TNLDTDGLVK	2	-1.3489	1
	GO:0055114	4	oxidation-reduction process	0.0556224	NODE_23_10	20	0.58	0.0053173	dihydrolipoyl dehydrogenase [Beauveria bassiana ARSEF 2860]	1	0.000580284	87.476	GIEFLFK(1)K	3	-0.55791	3
	GO:0055114	4	oxidation-reduction process	0.0556224	NODE_2812_69	171	0.258	0.00046208	hypothetical protein FOQG_19302 [Fusarium oxysporum f. sp. raphani 54005]	1	0.000248627	42.958	QPPNK(1)TELVQTQILR	3	-0.24481	1
	GO:0055114	4	oxidation-reduction process	0.0556224	NODE_120_36	251	0.362	0.000122148	probable NDE1-mitochondrial cytosolically directed NADH dehydrogenase [Claviceps purpurea 20.1]	1	3.67728e-05	50.305	ENSCFLK(1)EIDDAQR	3	-2.055	1
	GO:0055114	4	oxidation-reduction process	0.0556224	NODE_604_21	588	0.423	0.00011849	alcohol oxidase [Colletotrichum orbiculare MAFF 240422]	1	0.00718288	43.297	LNVHGVK(1)GLK	3	0.7689	1
	GO:0055114	4	oxidation-reduction process	0.0556224	NODE_604_21	272	0.445	0.00032454	alcohol oxidase [Colletotrichum orbiculare MAFF 240422]	1	0.00762335	46.352	SGVGDPAK(1)LR	2	-0.8386	1
	GO:0055114	4	oxidation-reduction process	0.0556224	NODE_604_21	66	0.533	0.00095721	alcohol oxidase [Colletotrichum orbiculare MAFF 240422]	1	0.000517463	47.639	LDSK(1)TATFYESRPSK	4	1.1185	1
	GO:0055114	4	oxidation-reduction process	0.0556224	NODE_604_21	214	0.549	0.0030015	alcohol oxidase [Colletotrichum orbiculare MAFF 240422]	1	0.00253159	49.448	VDK(1)VIIENGR	2	0.88087	1
	GO:0055114	4	oxidation-reduction process	0.0556224	NODE_340_3	652	0.621	0.000199765	predicted protein [Nectria haematococca mpVI 77-13-4]	1	6.39883e-12	41.911	GFPNHFK(1)SDSIYAHYPMVTPDENR	4	1.842	1
	GO:0055114	4	oxidation-reduction process	0.0556224	NODE_340_3	279	0.613	0.000143636	predicted protein [Nectria haematococca mpVI 77-13-4]	1	6.37701e-06	67.997	SGHLK(1)PDCFADK	3	-2.1058	1
	GO:0055114	4	oxidation-reduction process	0.0556224	NODE_2_65	1022	0.539	0.00172231	dihydrolipoamide succinyltransferase [Colletotrichum orbiculare MAFF 240422]	1	0.0013645	83.948	TIADLGK(1)K	2	-2.1038	1
	GO:0005975	4	carbohydrate metabolic process	0.328746	NODE_438_4	33	0.429	0.00133511	killer toxin subunits alpha/beta [Verticillium dahliae VdLs.17]	1	4.36107e-15	40.625	K(1)SSNPCPVACSADIGPAGWTHYHDTER	4	2.9468	1
	GO:0005975	4	carbohydrate metabolic process	0.328746	NODE_83_19	323	0.525	0.011222	predicted protein [Nectria haematococca mpVI 77-13-4]	1	0.00018732	77.732	LLIQTCHK(1)R	3	3.1275	1
	GO:0065004	7	protein-DNA complex assembly	0.00134023	NODE_230_16	8	0.38	0.000116884	uncharacterized protein	1	0.0151039	53.756	APAATTK(1)K	2	-1.1347	2
	GO:0065004	7	protein-DNA complex assembly	0.00134023	NODE_441_11	6	0.607	0.0073396	hypothetical protein [Podospora anserina S mat+]	1	1.76339e-32	134.61	GK(1)GGK(1)GLGK(1)GGAK(1)R	2	-0.29721	89
	GO:0065004	7	protein-DNA complex assembly	0.00134023	NODE_441_11	9	0.649	0.0099591	hypothetical protein [Podospora anserina S mat+]	1	1.76339e-32	134.61	GK(1)GGK(1)GLGK(1)GGAK(1)R	2	-0.29721	132
	GO:0090304	6	nucleic acid metabolic process	0.386179	NODE_230_9	350	0.659	0.0108565	Flap endonuclease 1 [Fusarium oxysporum f. sp. cubense race 4]	1	0.0161096	40.496	LEGFFK(1)PLPK	2	2.2378	1
	GO:0090304	6	nucleic acid metabolic process	0.386179	NODE_441_11	6	0.607	0.0073396	hypothetical protein [Podospora anserina S mat+]	1	1.76339e-32	134.61	GK(1)GGK(1)GLGK(1)GGAK(1)R	2	-0.29721	89
	GO:0090304	6	nucleic acid metabolic process	0.386179	NODE_441_11	9	0.649	0.0099591	hypothetical protein [Podospora anserina S mat+]	1	1.76339e-32	134.61	GK(1)GGK(1)GLGK(1)GGAK(1)R	2	-0.29721	132
	GO:0044710	3	single-organism metabolic process	0.039194	NODE_195_40	19	0.535	0.0097804	hypothetical protein TRIVIDRAFT_173105 [Trichoderma virens Gv29-8]	0.968262	0.00334422	67.334	SDTSLK(0.968)K(0.032)PK	3	0.77168	2
	GO:0044710	3	single-organism metabolic process	0.039194	NODE_53_14	338	0.652	0.010715	hypothetical protein TRIATDRAFT_298634 [Trichoderma atroviride IMI 206040]	1	0.000347102	55.261	STNDPIAGLK(1)QK	3	-0.47995	2
	GO:0044710	3	single-organism metabolic process	0.039194	NODE_83_19	323	0.525	0.011222	predicted protein [Nectria haematococca mpVI 77-13-4]	1	0.00018732	77.732	LLIQTCHK(1)R	3	3.1275	1
	GO:0044710	3	single-organism metabolic process	0.039194	NODE_2812_69	171	0.258	0.00046208	hypothetical protein FOQG_19302 [Fusarium oxysporum f. sp. raphani 54005]	1	0.000248627	42.958	QPPNK(1)TELVQTQILR	3	-0.24481	1
	GO:0044710	3	single-organism metabolic process	0.039194	NODE_120_36	251	0.362	0.000122148	probable NDE1-mitochondrial cytosolically directed NADH dehydrogenase [Claviceps purpurea 20.1]	1	3.67728e-05	50.305	ENSCFLK(1)EIDDAQR	3	-2.055	1
	GO:0044710	3	single-organism metabolic process	0.039194	NODE_115_3	1896	0.538	0.0166629	predicted protein [Nectria haematococca mpVI 77-13-4]	1	3.4394e-06	49.298	GGVLEPDGIIGIK(1)YR	3	-2.8442	1
	GO:0044710	3	single-organism metabolic process	0.039194	NODE_604_21	588	0.423	0.00011849	alcohol oxidase [Colletotrichum orbiculare MAFF 240422]	1	0.00718288	43.297	LNVHGVK(1)GLK	3	0.7689	1
	GO:0044710	3	single-organism metabolic process	0.039194	NODE_604_21	272	0.445	0.00032454	alcohol oxidase [Colletotrichum orbiculare MAFF 240422]	1	0.00762335	46.352	SGVGDPAK(1)LR	2	-0.8386	1
	GO:0044710	3	single-organism metabolic process	0.039194	NODE_604_21	66	0.533	0.00095721	alcohol oxidase [Colletotrichum orbiculare MAFF 240422]	1	0.000517463	47.639	LDSK(1)TATFYESRPSK	4	1.1185	1
	GO:0044710	3	single-organism metabolic process	0.039194	NODE_604_21	214	0.549	0.0030015	alcohol oxidase [Colletotrichum orbiculare MAFF 240422]	1	0.00253159	49.448	VDK(1)VIIENGR	2	0.88087	1
	GO:0044710	3	single-organism metabolic process	0.039194	NODE_340_3	652	0.621	0.000199765	predicted protein [Nectria haematococca mpVI 77-13-4]	1	6.39883e-12	41.911	GFPNHFK(1)SDSIYAHYPMVTPDENR	4	1.842	1
	GO:0044710	3	single-organism metabolic process	0.039194	NODE_340_3	279	0.613	0.000143636	predicted protein [Nectria haematococca mpVI 77-13-4]	1	6.37701e-06	67.997	SGHLK(1)PDCFADK	3	-2.1058	1
	GO:0044710	3	single-organism metabolic process	0.039194	NODE_23_10	306	0.281	0.000120553	dihydrolipoyl dehydrogenase [Beauveria bassiana ARSEF 2860]	1	2.92444e-07	95.264	AK(1)TNLDTDGLVK	2	-1.3489	1
	GO:0044710	3	single-organism metabolic process	0.039194	NODE_23_10	20	0.58	0.0053173	dihydrolipoyl dehydrogenase [Beauveria bassiana ARSEF 2860]	1	0.000580284	87.476	GIEFLFK(1)K	3	-0.55791	3
	GO:0044710	3	single-organism metabolic process	0.039194	NODE_163_20	197	0.57	0.000102833	Isocitrate lyase [Fusarium oxysporum f. sp. cubense race 1]	1	5.09416e-11	73.834	GAAGIHIEDQAPGTK(1)K	4	-1.5124	2
	GO:0044710	3	single-organism metabolic process	0.039194	NODE_2_65	1022	0.539	0.00172231	dihydrolipoamide succinyltransferase [Colletotrichum orbiculare MAFF 240422]	1	0.0013645	83.948	TIADLGK(1)K	2	-2.1038	1
	GO:0006325	6	chromatin organization	0.0125277	NODE_230_16	8	0.38	0.000116884	uncharacterized protein	1	0.0151039	53.756	APAATTK(1)K	2	-1.1347	2
	GO:0006325	6	chromatin organization	0.0125277	NODE_441_11	6	0.607	0.0073396	hypothetical protein [Podospora anserina S mat+]	1	1.76339e-32	134.61	GK(1)GGK(1)GLGK(1)GGAK(1)R	2	-0.29721	89
	GO:0006325	6	chromatin organization	0.0125277	NODE_441_11	9	0.649	0.0099591	hypothetical protein [Podospora anserina S mat+]	1	1.76339e-32	134.61	GK(1)GGK(1)GLGK(1)GGAK(1)R	2	-0.29721	132
	GO:0006082	5	organic acid metabolic process	0.11739	NODE_53_14	338	0.652	0.010715	hypothetical protein TRIATDRAFT_298634 [Trichoderma atroviride IMI 206040]	1	0.000347102	55.261	STNDPIAGLK(1)QK	3	-0.47995	2
	GO:0006082	5	organic acid metabolic process	0.11739	NODE_83_19	323	0.525	0.011222	predicted protein [Nectria haematococca mpVI 77-13-4]	1	0.00018732	77.732	LLIQTCHK(1)R	3	3.1275	1
	GO:0006082	5	organic acid metabolic process	0.11739	NODE_115_3	1896	0.538	0.0166629	predicted protein [Nectria haematococca mpVI 77-13-4]	1	3.4394e-06	49.298	GGVLEPDGIIGIK(1)YR	3	-2.8442	1
	GO:0006082	5	organic acid metabolic process	0.11739	NODE_163_20	197	0.57	0.000102833	Isocitrate lyase [Fusarium oxysporum f. sp. cubense race 1]	1	5.09416e-11	73.834	GAAGIHIEDQAPGTK(1)K	4	-1.5124	2
	GO:0006082	5	organic acid metabolic process	0.11739	NODE_2_65	1022	0.539	0.00172231	dihydrolipoamide succinyltransferase [Colletotrichum orbiculare MAFF 240422]	1	0.0013645	83.948	TIADLGK(1)K	2	-2.1038	1
	GO:0043436	6	oxoacid metabolic process	0.111931	NODE_53_14	338	0.652	0.010715	hypothetical protein TRIATDRAFT_298634 [Trichoderma atroviride IMI 206040]	1	0.000347102	55.261	STNDPIAGLK(1)QK	3	-0.47995	2
	GO:0043436	6	oxoacid metabolic process	0.111931	NODE_83_19	323	0.525	0.011222	predicted protein [Nectria haematococca mpVI 77-13-4]	1	0.00018732	77.732	LLIQTCHK(1)R	3	3.1275	1
	GO:0043436	6	oxoacid metabolic process	0.111931	NODE_115_3	1896	0.538	0.0166629	predicted protein [Nectria haematococca mpVI 77-13-4]	1	3.4394e-06	49.298	GGVLEPDGIIGIK(1)YR	3	-2.8442	1
	GO:0043436	6	oxoacid metabolic process	0.111931	NODE_163_20	197	0.57	0.000102833	Isocitrate lyase [Fusarium oxysporum f. sp. cubense race 1]	1	5.09416e-11	73.834	GAAGIHIEDQAPGTK(1)K	4	-1.5124	2
	GO:0043436	6	oxoacid metabolic process	0.111931	NODE_2_65	1022	0.539	0.00172231	dihydrolipoamide succinyltransferase [Colletotrichum orbiculare MAFF 240422]	1	0.0013645	83.948	TIADLGK(1)K	2	-2.1038	1
	GO:0034728	7	nucleosome organization	0.00134023	NODE_230_16	8	0.38	0.000116884	uncharacterized protein	1	0.0151039	53.756	APAATTK(1)K	2	-1.1347	2
	GO:0034728	7	nucleosome organization	0.00134023	NODE_441_11	6	0.607	0.0073396	hypothetical protein [Podospora anserina S mat+]	1	1.76339e-32	134.61	GK(1)GGK(1)GLGK(1)GGAK(1)R	2	-0.29721	89
	GO:0034728	7	nucleosome organization	0.00134023	NODE_441_11	9	0.649	0.0099591	hypothetical protein [Podospora anserina S mat+]	1	1.76339e-32	134.61	GK(1)GGK(1)GLGK(1)GGAK(1)R	2	-0.29721	132
	GO:0016043	3	cellular component organization	0.0817283	NODE_230_16	8	0.38	0.000116884	uncharacterized protein	1	0.0151039	53.756	APAATTK(1)K	2	-1.1347	2
	GO:0016043	3	cellular component organization	0.0817283	NODE_441_11	6	0.607	0.0073396	hypothetical protein [Podospora anserina S mat+]	1	1.76339e-32	134.61	GK(1)GGK(1)GLGK(1)GGAK(1)R	2	-0.29721	89
	GO:0016043	3	cellular component organization	0.0817283	NODE_441_11	9	0.649	0.0099591	hypothetical protein [Podospora anserina S mat+]	1	1.76339e-32	134.61	GK(1)GGK(1)GLGK(1)GGAK(1)R	2	-0.29721	132
	GO:0050896	2	response to stimulus	0.314219	NODE_230_9	350	0.659	0.0108565	Flap endonuclease 1 [Fusarium oxysporum f. sp. cubense race 4]	1	0.0161096	40.496	LEGFFK(1)PLPK	2	2.2378	1
	GO:0050896	2	response to stimulus	0.314219	NODE_340_3	652	0.621	0.000199765	predicted protein [Nectria haematococca mpVI 77-13-4]	1	6.39883e-12	41.911	GFPNHFK(1)SDSIYAHYPMVTPDENR	4	1.842	1
	GO:0050896	2	response to stimulus	0.314219	NODE_340_3	279	0.613	0.000143636	predicted protein [Nectria haematococca mpVI 77-13-4]	1	6.37701e-06	67.997	SGHLK(1)PDCFADK	3	-2.1058	1
	GO:0006323	7	DNA packaging	0.00134023	NODE_230_16	8	0.38	0.000116884	uncharacterized protein	1	0.0151039	53.756	APAATTK(1)K	2	-1.1347	2
	GO:0006323	7	DNA packaging	0.00134023	NODE_441_11	6	0.607	0.0073396	hypothetical protein [Podospora anserina S mat+]	1	1.76339e-32	134.61	GK(1)GGK(1)GLGK(1)GGAK(1)R	2	-0.29721	89
	GO:0006323	7	DNA packaging	0.00134023	NODE_441_11	9	0.649	0.0099591	hypothetical protein [Podospora anserina S mat+]	1	1.76339e-32	134.61	GK(1)GGK(1)GLGK(1)GGAK(1)R	2	-0.29721	132
	GO:0034622	6	cellular macromolecular complex assembly	0.00393115	NODE_230_16	8	0.38	0.000116884	uncharacterized protein	1	0.0151039	53.756	APAATTK(1)K	2	-1.1347	2
	GO:0034622	6	cellular macromolecular complex assembly	0.00393115	NODE_441_11	6	0.607	0.0073396	hypothetical protein [Podospora anserina S mat+]	1	1.76339e-32	134.61	GK(1)GGK(1)GLGK(1)GGAK(1)R	2	-0.29721	89
	GO:0034622	6	cellular macromolecular complex assembly	0.00393115	NODE_441_11	9	0.649	0.0099591	hypothetical protein [Podospora anserina S mat+]	1	1.76339e-32	134.61	GK(1)GGK(1)GLGK(1)GGAK(1)R	2	-0.29721	132
	GO:0006950	3	response to stress	0.0932575	NODE_230_9	350	0.659	0.0108565	Flap endonuclease 1 [Fusarium oxysporum f. sp. cubense race 4]	1	0.0161096	40.496	LEGFFK(1)PLPK	2	2.2378	1
	GO:0006950	3	response to stress	0.0932575	NODE_340_3	652	0.621	0.000199765	predicted protein [Nectria haematococca mpVI 77-13-4]	1	6.39883e-12	41.911	GFPNHFK(1)SDSIYAHYPMVTPDENR	4	1.842	1
	GO:0006950	3	response to stress	0.0932575	NODE_340_3	279	0.613	0.000143636	predicted protein [Nectria haematococca mpVI 77-13-4]	1	6.37701e-06	67.997	SGHLK(1)PDCFADK	3	-2.1058	1
	GO:0043933	4	macromolecular complex subunit organization	0.0125277	NODE_230_16	8	0.38	0.000116884	uncharacterized protein	1	0.0151039	53.756	APAATTK(1)K	2	-1.1347	2
	GO:0043933	4	macromolecular complex subunit organization	0.0125277	NODE_441_11	6	0.607	0.0073396	hypothetical protein [Podospora anserina S mat+]	1	1.76339e-32	134.61	GK(1)GGK(1)GLGK(1)GGAK(1)R	2	-0.29721	89
	GO:0043933	4	macromolecular complex subunit organization	0.0125277	NODE_441_11	9	0.649	0.0099591	hypothetical protein [Podospora anserina S mat+]	1	1.76339e-32	134.61	GK(1)GGK(1)GLGK(1)GGAK(1)R	2	-0.29721	132
	GO:0051276	5	chromosome organization	0.0251542	NODE_230_16	8	0.38	0.000116884	uncharacterized protein	1	0.0151039	53.756	APAATTK(1)K	2	-1.1347	2
	GO:0051276	5	chromosome organization	0.0251542	NODE_441_11	6	0.607	0.0073396	hypothetical protein [Podospora anserina S mat+]	1	1.76339e-32	134.61	GK(1)GGK(1)GLGK(1)GGAK(1)R	2	-0.29721	89
	GO:0051276	5	chromosome organization	0.0251542	NODE_441_11	9	0.649	0.0099591	hypothetical protein [Podospora anserina S mat+]	1	1.76339e-32	134.61	GK(1)GGK(1)GLGK(1)GGAK(1)R	2	-0.29721	132
	GO:0006996	4	organelle organization	0.0504063	NODE_230_16	8	0.38	0.000116884	uncharacterized protein	1	0.0151039	53.756	APAATTK(1)K	2	-1.1347	2
	GO:0006996	4	organelle organization	0.0504063	NODE_441_11	6	0.607	0.0073396	hypothetical protein [Podospora anserina S mat+]	1	1.76339e-32	134.61	GK(1)GGK(1)GLGK(1)GGAK(1)R	2	-0.29721	89
	GO:0006996	4	organelle organization	0.0504063	NODE_441_11	9	0.649	0.0099591	hypothetical protein [Podospora anserina S mat+]	1	1.76339e-32	134.61	GK(1)GGK(1)GLGK(1)GGAK(1)R	2	-0.29721	132
	GO:0019752	7	carboxylic acid metabolic process	0.111931	NODE_53_14	338	0.652	0.010715	hypothetical protein TRIATDRAFT_298634 [Trichoderma atroviride IMI 206040]	1	0.000347102	55.261	STNDPIAGLK(1)QK	3	-0.47995	2
	GO:0019752	7	carboxylic acid metabolic process	0.111931	NODE_83_19	323	0.525	0.011222	predicted protein [Nectria haematococca mpVI 77-13-4]	1	0.00018732	77.732	LLIQTCHK(1)R	3	3.1275	1
	GO:0019752	7	carboxylic acid metabolic process	0.111931	NODE_115_3	1896	0.538	0.0166629	predicted protein [Nectria haematococca mpVI 77-13-4]	1	3.4394e-06	49.298	GGVLEPDGIIGIK(1)YR	3	-2.8442	1
	GO:0019752	7	carboxylic acid metabolic process	0.111931	NODE_163_20	197	0.57	0.000102833	Isocitrate lyase [Fusarium oxysporum f. sp. cubense race 1]	1	5.09416e-11	73.834	GAAGIHIEDQAPGTK(1)K	4	-1.5124	2
	GO:0019752	7	carboxylic acid metabolic process	0.111931	NODE_2_65	1022	0.539	0.00172231	dihydrolipoamide succinyltransferase [Colletotrichum orbiculare MAFF 240422]	1	0.0013645	83.948	TIADLGK(1)K	2	-2.1038	1
	GO:0071840	2	cellular component organization or biogenesis	0.143531	NODE_230_16	8	0.38	0.000116884	uncharacterized protein	1	0.0151039	53.756	APAATTK(1)K	2	-1.1347	2
	GO:0071840	2	cellular component organization or biogenesis	0.143531	NODE_441_11	6	0.607	0.0073396	hypothetical protein [Podospora anserina S mat+]	1	1.76339e-32	134.61	GK(1)GGK(1)GLGK(1)GGAK(1)R	2	-0.29721	89
	GO:0071840	2	cellular component organization or biogenesis	0.143531	NODE_441_11	9	0.649	0.0099591	hypothetical protein [Podospora anserina S mat+]	1	1.76339e-32	134.61	GK(1)GGK(1)GLGK(1)GGAK(1)R	2	-0.29721	132
