# Supplementary material for: Tandem Mass Tag labelling quantitative acetylome analysis of differentially modified proteins during mycoparasitism of Clonostachys chloroleuca 67–1
Source: Sci Rep. 2021 Nov 17;11:22383. doi: 10.1038/s41598-021-01956-2 (PMC8599485; doi:10.1038/s41598-021-01956-2)
Supplement: Supplementary file 10 — Supplementary Information 10. [file 41598_2021_1956_MOESM10_ESM.xlsx]

## Sheet: Table S4
Table S9. Top 55 Proteins with the Closest Interaction Relationships in the C. rosea 67-1 Acetylome
No.	protein accession	degree	No. sites	Log2 ratio	position	ratio	regulation type	p-value	protein description	localization probability	PEP	score	modified sequence	charge	mass error [ppm]	MS/MS count
0	NODE_2_65	12	1	-0.891643	1022	0.539	Down	0.00172231	dihydrolipoamide succinyltransferase [Colletotrichum orbiculare MAFF 240422]	1	0.0013645	83.948	TIADLGK(1)K	2	-2.1038	1
1	NODE_82_20	4	4	0.777367	360	1.714	Up	0.0049839	Inorganic pyrophosphatase [Fusarium oxysporum f. sp. cubense race 1]	1	0.000698638	66.267	NK(1)DYALDVVR	2	-2.0728	1
2	NODE_332_26	14	8	0.694212	37	1.618	Up	0.00030467	translation elongation factor EF-1 [Colletotrichum graminicola M1.001]	1	2.01415e-13	74.141	STTTGHLIYQCGGIDK(1)R	3	0.52667	5
3	NODE_270_5	2	1	0.60027	211	1.516	Up	0.00135677	probable mitochondrial precursor protein import receptor tom70 [Fusarium fujikuroi IMI 58289]	1	0.00833784	44.318	ATAYEHQK(1)K	3	0.78493	1
4	NODE_944_26	4	1	-0.628162	564	0.647	Down	0.0080406	predicted protein [Nectria haematococca mpVI 77-13-4]	1	0.00038189	69.721	ACQK(1)HVSMTR	3	-0.73965	2
5	NODE_38_72	4	3	0.635987	316	1.554	Up	0.00067535	beta-tubulin [Metarhizium anisopliae]	1	0.00354503	48.513	VAMK(1)EVEDQMR	2	-3.1608	1
6	NODE_115_3	24	2	-0.894322	1896	0.538	Down	0.0166629	predicted protein [Nectria haematococca mpVI 77-13-4]	1	3.4394e-06	49.298	GGVLEPDGIIGIK(1)YR	3	-2.8442	1
7	NODE_441_27	6	4	0.772308	418	1.708	Up	0.032043	predicted protein [Nectria haematococca mpVI 77-13-4]	1	4.51984e-08	57.973	AK(1)SGFTVTPGSEQIR	3	-1.1678	2
8	NODE_608_12	6	5	0.682573	207	1.605	Up	0.00038415	adenosylhomocysteinase [Colletotrichum fioriniae PJ7]	1	9.72779e-06	96.668	ESLIDGIK(1)R	3	-0.97608	4
9	NODE_132_21	2	4	0.60027	427	1.516	Up	0.0035389	predicted protein [Trichoderma reesei QM6a]	1	6.7674e-10	108.56	GIDAIDK(1)AFLK	2	-0.59535	1
10	NODE_2951_8	12	6	-0.910502	17	0.532	Down	0.00165938	histone 2A variant [Nectria haematococca mpVI 77-13-4]	1	2.11423e-55	122.64	SSGGK(1)TSAAEGPKK	3	2.6401	21
11	NODE_733_10	8	3	-0.818579	172	0.567	Down	0.0021551	fatty acid synthase subunit alpha [Beauveria bassiana ARSEF 2860]	1	0.000744928	73.885	AIK(1)DLVGGK	3	-0.44135	2
12	NODE_406_4	24	3	0.689746	102	1.613	Up	0.029297	Triosephosphate isomerase [Ophiocordyceps sinensis CO18]	1	0.000139203	44.252	TILGESDEVVSTK(1)TK	3	-0.38863	1
13	NODE_163_20	8	3	-0.810966	197	0.57	Down	0.000102833	Isocitrate lyase [Fusarium oxysporum f. sp. cubense race 1]	1	5.09416e-11	73.834	GAAGIHIEDQAPGTK(1)K	4	-1.5124	2
14	NODE_195_40	2	1	-0.902389	19	0.535	Down	0.0097804	hypothetical protein TRIVIDRAFT_173105 [Trichoderma virens Gv29-8]	0.968262	0.00334422	67.334	SDTSLK(0.968)K(0.032)PK	3	0.77168	2
15	NODE_279_6	6	3	0.694212	78	1.618	Up	0.0089369	hypothetical protein CGLO_04459 [Colletotrichum gloeosporioides Cg-14]	1	0.000490765	74.611	EFHENTTAK(1)ER	3	0.0066968	1
16	NODE_238_34	14	3	0.611645	111	1.528	Up	0.0026805	40S ribosomal protein S18 [Zymoseptoria tritici IPO323]	1	1.89035e-05	97.965	GQHTK(1)TTGR	2	-0.24733	3
17	NODE_120_36	8	1	-1.46594	251	0.362	Down	0.000122148	probable NDE1-mitochondrial cytosolically directed NADH dehydrogenase [Claviceps purpurea 20.1]	1	3.67728e-05	50.305	ENSCFLK(1)EIDDAQR	3	-2.055	1
18	NODE_441_11	14	7	-0.720232	6	0.607	Down	0.0073396	hypothetical protein [Podospora anserina S mat+]	1	1.76339e-32	134.61	GK(1)GGK(1)GLGK(1)GGAK(1)R	2	-0.29721	89
19	NODE_779_1	20	6	0.707525	4	1.633	Up	0.0032415	Glyceraldehyde-3-phosphate dehydrogenase [Pestalotiopsis fici W106-1]	1	0.000524773	55.839	TVK(1)VGINGFGR	3	-0.068314	1
20	NODE_281_18	14	2	0.652601	145	1.572	Up	0.048899	hypothetical protein TRIATDRAFT_297491 [Trichoderma atroviride IMI 206040]	1	0.00239852	46.88	VFEGVPPPYDK(1)K	2	-1.8423	1
21	NODE_2615_73	10	9	0.635987	512	1.554	Up	0.0056199	hypothetical protein FOXB_09893 [Fusarium oxysporum Fo5176]	1	4.90494e-12	128.88	VTATEK(1)SSGR	2	-0.31325	1
22	NODE_1293_68	10	3	0.641546	972	1.56	Up	0.0140778	glucose-6-phosphate isomerase [Metarhizium anisopliae ARSEF 23]	1	9.82334e-08	89.189	FLSGAHAMDK(1)HFR	3	-0.51871	3
23	NODE_606_20	6	2	0.598365	113	1.514	Up	0.0111015	probable 60S large subunit ribosomal protein [Fusarium fujikuroi IMI 58289]	1	0.000300203	79.474	AVHEK(1)HPQK	4	-0.6562	3
24	NODE_53_14	20	2	-0.617056	338	0.652	Down	0.010715	hypothetical protein TRIATDRAFT_298634 [Trichoderma atroviride IMI 206040]	1	0.000347102	55.261	STNDPIAGLK(1)QK	3	-0.47995	2
25	NODE_82_12	2	4	0.682573	124	1.605	Up	0.00087819	calreticulin [Metarhizium acridum CQMa 102]	1	0.00237258	50.354	GK(1)TFVAQYEVK	3	0.43441	1
26	NODE_132_29	6	1	-0.761213	551	0.59	Down	0.00095673	hypothetical protein TRIATDRAFT_141248 [Trichoderma atroviride IMI 206040]	1	5.86997e-22	108.14	NVLK(1)LSHGEYVSPER	3	1.1449	10
27	NODE_83_19	4	1	-0.929611	323	0.525	Down	0.011222	predicted protein [Nectria haematococca mpVI 77-13-4]	1	0.00018732	77.732	LLIQTCHK(1)R	3	3.1275	1
28	NODE_214_12	12	4	0.859174	38	1.814	Up	0.00141668	hypothetical protein FOXB_09165 [Fusarium oxysporum Fo5176]	1	0.000124721	62.088	DK(1)TLIIWNLTR	2	0.69322	1
29	NODE_476_7	4	2	0.673556	182	1.595	Up	0.00106474	predicted protein [Trichoderma reesei QM6a]	1	9.06323e-05	67.385	SAYVGPGK(1)TLK	2	1.9703	2
30	NODE_256_2	12	1	-1.486	43	0.357	Down	0.00155936	histone acetyltransferase GCN5 [Ophiocordyceps sinensis CO18]	0.999997	1.62743e-05	56.514	KAEEEPSSPSASK(1)R	3	-0.28171	1
31	NODE_1955_24	4	8	0.604071	347	1.52	Up	0.032682	6-phosphogluconate dehydrogenase, decarboxylating 2 [Fusarium oxysporum f. sp. cubense race 4]	1	0.0300556	46.334	SAK(1)FEGDR	2	-0.31366	1
32	NODE_16_17	14	9	0.682573	123	1.605	Up	0.0162755	probable transaldolase [Claviceps purpurea 20.1]	1	0.00475294	68.224	LLVEFGK(1)K	2	-1.1876	2
33	NODE_558_12	4	1	0.767231	630	1.702	Up	0.0158448	hypothetical protein FG01391.1 [Fusarium graminearum PH-1]	1	0.00190935	45.28	EYK(1)TDCVTGQPR	2	2.117	1
34	NODE_1026_56	8	1	0.797428	126	1.738	Up	0.042457	nadp-dependent alcohol dehydrogenase [Colletotrichum orbiculare MAFF 240422]	1	0.00454885	53.775	AHGCGPGK(1)R	3	0.15869	1
35	NODE_987_8	2	4	0.784085	117	1.722	Up	0.0129569	hypothetical protein FPSE_02938 [Fusarium pseudograminearum CS3096]	1	0.00517343	51.445	CWDPIVK(1)YIK	2	-0.32746	1
36	NODE_84_8	14	5	0.657183	246	1.577	Up	7.6636e-05	putative aldehyde dehydrogenase protein [Eutypa lata UCREL1]	1	1.12359e-05	64.103	IMAACAGTLK(1)R	3	-1.6003	2
37	NODE_275_8	2	1	0.87578	116	1.835	Up	0.0174556	actin-like protein 2 [Metarhizium acridum CQMa 102]	1	0.000165322	47.712	ILLTEPPMNPLK(1)NR	2	-0.15591	2
38	NODE_189_5	2	1	0.849599	421	1.802	Up	0.020377	AGC/NDR/NDR protein kinase [Fusarium oxysporum FOSC 3-a]	1	1.49364e-08	45.876	LHDNNYYQQLLQGK(1)SNRPR	4	2.9388	1
39	NODE_730_1	2	3	0.860764	141	1.816	Up	0.0135616	guanine nucleotide-binding protein [Fusarium oxysporum f. cubense]	1	0.0321875	51.066	GVQECFK(1)R	2	0.23321	1
40	NODE_197_12	4	5	0.732052	83	1.661	Up	0.00169575	predicted protein [Nectria haematococca mpVI 77-13-4]	1	0.000408591	77.662	AELEEK(1)FFK	2	-0.99366	1
41	NODE_23_10	6	3	-1.83136	306	0.281	Down	0.000120553	dihydrolipoyl dehydrogenase [Beauveria bassiana ARSEF 2860]	1	2.92444e-07	95.264	AK(1)TNLDTDGLVK	2	-1.3489	1
42	NODE_441_10	16	9	-0.736966	28	0.6	Down	0.0022981	histone H3 [Neurospora crassa OR74A]	1	2.89079e-08	98.407	K(1)SAPSTGGVK(0.936)K(0.064)PHR	3	-1.4397	31
43	NODE_643_13	16	2	0.607863	130	1.524	Up	0.0182446	putative aldehyde dehydrogenase protein [Eutypa lata UCREL1]	0.800143	0.00504174	42.317	LK(0.2)EEK(0.8)IIDDEDR	3	-1.2621	1
44	NODE_105_15	12	10	-1.61264	9	0.327	Down	0.00040183	hypothetical protein [Podospora anserina S mat+]	1	2.53308e-56	120.23	AAADK(1)RPANK(1)APVASK(1)APEK	3	-0.29091	23
45	NODE_83_45	6	1	0.747602	184	1.679	Up	0.00147724	hypothetical protein TRIVIDRAFT_45675 [Trichoderma virens Gv29-8]	1	0.0024653	56.404	IEWTLK(1)HGEK	3	1.4635	1
46	NODE_163_31	10	2	-0.610433	469	0.655	Down	0.022442	hypothetical protein FPSE_04530 [Fusarium pseudograminearum CS3096]	1	0.000519644	45.28	VGAVATK(1)NITNTR	3	-2.0919	1
47	NODE_230_16	10	3	-1.39593	8	0.38	Down	0.000116884	uncharacterized protein	1	0.0151039	53.756	APAATTK(1)K	2	-1.1347	2
48	NODE_219_24	10	2	0.645241	841	1.564	Up	0.00067549	hypothetical protein TRIVIDRAFT_70294 [Trichoderma virens Gv29-8]	1	5.63932e-09	99.283	AVYEK(1)YGPFK	2	0.18094	1
49	NODE_98_44	4	2	0.647084	42	1.566	Up	0.0046966	cytochrome c oxidase subunit 6b [Fusarium oxysporum FOSC 3-a]	1	1.53744e-07	53.3	HCWQNYVDYHK(1)CILAK	4	-0.51614	1
50	NODE_331_36	22	7	0.786596	593	1.725	Up	0.0182413	hypothetical protein TRIVIDRAFT_87974 [Trichoderma virens Gv29-8]	1	0.0109814	41.242	K(1)FEFTPEGISK	2	0.60912	1
51	NODE_522_3	10	2	0.676267	138	1.598	Up	0.0034406	peptide chain release factor, subunit 1 [Trichoderma reesei QM6a]	1	0.00343654	41.242	EIVHK(1)FSVDLPK	3	-0.422	1
52	NODE_246_50	10	5	0.804054	432	1.746	Up	0.000160766	predicted protein [Nectria haematococca mpVI 77-13-4]	0.946751	0.0229049	47.302	GGK(0.053)PGK(0.947)SHK	3	-2.8837	1
53	NODE_1215_1	2	3	1.10299	843	2.148	Up	0.0044203	NRPS-like enzyme, putative [Byssochlamys spectabilis No. 5]	1	0.000446043	42.314	AK(1)YICESLLQTHATR	3	-1.3581	1
54	NODE_85_3	4	1	0.756169	419	1.689	Up	0.021242	hypothetical protein TRIVIDRAFT_86235 [Trichoderma virens Gv29-8]	1	3.47609e-08	54.402	YDTVVGDGDCGIGLK(1)R	3	0.29447	1
